# Supplementary material for: 2,4,6-Trimethyl-3,5-bis[(phenylcarbono­thioyl)sulfanylmethyl]benzyl benzenecarbodithioate
Source: Acta Crystallogr Sect E Struct Rep Online. 2010 May 19;66(Pt 6):o1382. doi: 10.1107/S1600536810016028 (PMC2979543; doi:10.1107/S1600536810016028)
Supplement: Supplementary file 1 [file e-66-o1382-sup1.cif]

##############################################################################
###                                                                        ###
###        Electronic paper (Acta Crystallographica Section E)             ###
###                                                                        ###
##############################################################################
#                                                                            #
# This CIF contains the data in a paper accepted for publication in Acta     #
# Crystallographica Section E. It conforms to the requirements of Notes      #
# for Authors for Section E, and has been peer reviewed under the auspices   #
# of the IUCr Commission on Journals.                                        #
#                                                                            #
# Full details of the Crystallographic Information File format               #
# are given in the paper "The Crystallographic Information File (CIF):       #
# a New Standard Archive File for Crystallography" by S. R. Hall, F. H.      #
# Allen and I. D. Brown [Acta Cryst. (1991), A47, 655-685].                  #
#                                                                            #
# The current version of the core CIF dictionary is obtainable from          #
# ftp://ftp.iucr.org/pub/cif_core.dic. The current version number is 2.4.    #
#                                                                            #
# Software is freely available for graphical display of the structure(s) in  #
# this CIF.  For information consult the CIF home page http://www.iucr.org/  #
# cif/home.html                                                              #
#                                                                            #
# This file may be used for bona fide research purposes within the           #
# scientific community so long as proper attribution is given to the journal # 
# article from which it was obtained.                                        #
#                                                                            #
##############################################################################
                                             
data_global
_audit_creation_method     'SHELXL-97'
_journal_data_validation_number     ?
_journal_date_recd_electronic     2010-04-21
_journal_date_accepted     2010-04-30
_journal_name_full     'Acta Crystallographica, Section E'
_journal_year     2010
_journal_volume     66
_journal_issue      6
_journal_page_first     o1382
_journal_page_last     o1382
_journal_paper_category     QO
_journal_coeditor_code     HB5411
_publ_contact_author_name     'R.Dhamodharan'
_publ_contact_author_address
;
Department of Chemistry
Indian Institute of Technology Madras
Chennai 600 036, India.
;
_publ_contact_author_email     damo@iitm.ac.in
_publ_contact_author_fax     '  '
_publ_contact_author_phone     '+91-44-2257-4204 '
_publ_section_title
;
2,4,6-Trimethyl-3,5-bis[(phenylcarbonothioyl)sulfanylmethyl]benzyl
benzenecarbodithioate
;
loop_
    _publ_author_name
    _publ_author_address
    'M. Kannan'
;      Department of Chemistry
       IIT Madras, Chennai
       TamilNadu
       India
;
    'V. Ramkumar'
;     Department of Chemistry
      IIT Madras, Chennai
      TamilNadu
      India
;
    'R. Dhamodharan'
;      Department of Chemistry
       IIT Madras, Chennai
       TamilNadu
       India
;
_publ_section_synopsis     .
data_I
_audit_creation_method     SHELXL-97
_chemical_name_systematic
;
2,4,6-Trimethyl-3,5-bis[(phenylcarbonothioyl)sulfanylmethyl]benzyl
benzenecarbodithioate
;
_chemical_name_common     ?
_chemical_formula_moiety     'C33 H30 S6'
_chemical_formula_sum     'C33 H30 S6'
_chemical_formula_iupac     'C33 H30 S6'
_chemical_formula_weight     618.93
_chemical_melting_point     ?
_symmetry_cell_setting     Monoclinic
_symmetry_space_group_name_H-M     'P 21/n'
_symmetry_space_group_name_Hall     '-P 2yn'
loop_
    _symmetry_equiv_pos_as_xyz
    'x, y, z'
    '-x+1/2, y+1/2, -z+1/2'
    '-x, -y, -z'
    'x-1/2, -y-1/2, z-1/2'
_cell_length_a     9.5698(3)
_cell_length_b     21.7668(10)
_cell_length_c     15.3823(8)
_cell_angle_alpha     90.00
_cell_angle_beta     94.819(2)
_cell_angle_gamma     90.00
_cell_volume     3192.9(2)
_cell_formula_units_Z     4
_cell_measurement_reflns_used     4990
_cell_measurement_theta_min     2.66
_cell_measurement_theta_max     22.82
_cell_measurement_temperature     298(2)
_exptl_crystal_description     block
_exptl_crystal_colour     red
_exptl_crystal_size_max     0.40
_exptl_crystal_size_mid     0.22
_exptl_crystal_size_min     0.20
_exptl_crystal_density_diffrn     1.288
_exptl_crystal_density_meas     ?
_exptl_crystal_density_method     'not measured'
_exptl_crystal_F_000     1296
_exptl_absorpt_coefficient_mu     0.450
_exptl_absorpt_correction_type     multi-scan
_exptl_absorpt_process_details     '(SADABS; Bruker, 1999)'
_exptl_absorpt_correction_T_min     0.841
_exptl_absorpt_correction_T_max     0.915
_exptl_special_details
;
;
_diffrn_ambient_temperature     298(2)
_diffrn_radiation_type     MoK\a
_diffrn_radiation_wavelength     0.71073
_diffrn_radiation_source     'fine-focus sealed tube'
_diffrn_radiation_monochromator     graphite
_diffrn_measurement_device_type     'Bruker APEXII CCD'
_diffrn_measurement_method     'phi and omega scans'
_diffrn_detector_area_resol_mean     ?
_diffrn_reflns_number     23638
_diffrn_reflns_av_R_equivalents     0.0348
_diffrn_reflns_av_sigmaI/netI     0.0542
_diffrn_reflns_theta_min     2.30
_diffrn_reflns_theta_max     28.30
_diffrn_reflns_theta_full     25.00
_diffrn_measured_fraction_theta_max     0.978
_diffrn_measured_fraction_theta_full     0.991
_diffrn_reflns_limit_h_min     -9
_diffrn_reflns_limit_h_max     12
_diffrn_reflns_limit_k_min     -29
_diffrn_reflns_limit_k_max     29
_diffrn_reflns_limit_l_min     -20
_diffrn_reflns_limit_l_max     20
_diffrn_standards_number     ?
_diffrn_standards_interval_count     ?
_diffrn_standards_interval_time     ?
_diffrn_standards_decay_%     ?
_refine_special_details
;
Refinement of <i>F</i>^2^ against ALL reflections. The weighted <i>R</i>-factor
wR and
goodness of fit <i>S</i> are based on <i>F</i>^2^, conventional
<i>R</i>-factors <i>R</i> are based
on <i>F</i>, with <i>F</i> set to zero for negative <i>F</i>^2^. The threshold
expression of
<i>F</i>^2^ > \s(<i>F</i>^2^) is used only for calculating <i>R</i>-factors(gt)
etc. and is
not relevant to the choice of reflections for refinement. <i>R</i>-factors
based
on <i>F</i>^2^ are statistically about twice as large as those based on
<i>F</i>, and <i>R</i>-
factors based on ALL data will be even larger.
;
_reflns_number_total     7773
_reflns_number_gt     3544
_reflns_threshold_expression     I>2\s(I)
_refine_ls_structure_factor_coef     Fsqd
_refine_ls_matrix_type     full
_refine_ls_R_factor_all     0.1445
_refine_ls_R_factor_gt     0.0587
_refine_ls_wR_factor_gt     0.1434
_refine_ls_wR_factor_ref     0.1879
_refine_ls_goodness_of_fit_ref     1.011
_refine_ls_restrained_S_all     1.011
_refine_ls_number_reflns     7773
_refine_ls_number_parameters     363
_refine_ls_number_restraints     1
_refine_ls_hydrogen_treatment     constr
_refine_ls_weighting_scheme     calc
_refine_ls_weighting_details
         'calc w=1/[\s^2^(Fo^2^)+(0.0749P)^2^+1.3743P] where P=(Fo^2^+2Fc^2^)/3'
_atom_sites_solution_hydrogens     geom
_atom_sites_solution_primary     direct
_atom_sites_solution_secondary     difmap
_refine_ls_shift/su_max     0.000
_refine_ls_shift/su_mean     0.000
_refine_diff_density_max     0.678
_refine_diff_density_min     -0.430
_refine_ls_extinction_method     none
_refine_ls_extinction_coef     ?
loop_
    _atom_type_symbol
    _atom_type_description
    _atom_type_scat_dispersion_real
    _atom_type_scat_dispersion_imag
    _atom_type_scat_source
    'C' 'C' 0.0033 0.0016
                         'International Tables Vol C Tables 4.2.6.8 and 6.1.1.4'
    'H' 'H' 0.0000 0.0000
                         'International Tables Vol C Tables 4.2.6.8 and 6.1.1.4'
    'S' 'S' 0.1246 0.1234
                         'International Tables Vol C Tables 4.2.6.8 and 6.1.1.4'
_computing_data_collection     'APEX2 (Bruker, 2004)'
_computing_cell_refinement     'APEX2 and SAINT (Bruker, 2004)'
_computing_data_reduction     'SAINT-Plus and XPREP (Bruker, 2004)'
_computing_structure_solution     'SHELXS97 (Sheldrick, 2008)'
_computing_structure_refinement     'SHELXL97 (Sheldrick, 2008)'
_computing_molecular_graphics     'ORTEP-3 (Farrugia, 1997)'
_computing_publication_material     'SHELXL97 (Sheldrick, 2008)'
loop_
    _atom_site_type_symbol
    _atom_site_label
    _atom_site_fract_x
    _atom_site_fract_y
    _atom_site_fract_z
    _atom_site_U_iso_or_equiv
    _atom_site_adp_type
    _atom_site_calc_flag
    _atom_site_refinement_flags
    _atom_site_occupancy
    _atom_site_disorder_assembly
    _atom_site_disorder_group
    C C1 0.1544(3) 0.05751(14) 0.5508(3) 0.0658(9) Uani d . 1 . .
    C C2 0.0778(3) 0.07500(14) 0.4741(2) 0.0612(9) Uani d . 1 . .
    C C3 -0.0514(3) 0.10408(14) 0.4769(2) 0.0623(9) Uani d . 1 . .
    C C4 -0.1075(3) 0.11213(14) 0.5571(3) 0.0684(10) Uani d . 1 . .
    C C5 -0.0318(4) 0.09496(16) 0.6348(3) 0.0717(10) Uani d . 1 . .
    C C6 0.0991(4) 0.06642(15) 0.6311(3) 0.0712(10) Uani d . 1 . .
    C C7 0.2994(4) 0.02961(17) 0.5468(3) 0.0886(12) Uani d . 1 . .
    H H7A 0.2905 -0.0117 0.5251 0.133 Uiso calc R 1 . .
    H H7B 0.3473 0.0292 0.6042 0.133 Uiso calc R 1 . .
    H H7C 0.3519 0.0537 0.5086 0.133 Uiso calc R 1 . .
    C C8 -0.1286(4) 0.12723(19) 0.3935(3) 0.0865(12) Uani d . 1 . .
    H H8A -0.0620 0.1409 0.3543 0.130 Uiso calc R 1 . .
    H H8B -0.1883 0.1608 0.4065 0.130 Uiso calc R 1 . .
    H H8C -0.1844 0.0947 0.3666 0.130 Uiso calc R 1 . .
    C C9 -0.0902(5) 0.1067(2) 0.7219(3) 0.1069(15) Uani d . 1 . .
    H H9A -0.1512 0.1418 0.7171 0.160 Uiso calc R 1 . .
    H H9B -0.0144 0.1144 0.7654 0.160 Uiso calc R 1 . .
    H H9C -0.1419 0.0714 0.7382 0.160 Uiso calc R 1 . .
    C C10 0.1363(4) 0.06230(16) 0.3885(3) 0.0755(10) Uani d . 1 . .
    H H10A 0.0602 0.0549 0.3440 0.091 Uiso calc R 1 . .
    H H10B 0.1946 0.0258 0.3935 0.091 Uiso calc R 1 . .
    C C11 0.3706(3) 0.09594(16) 0.3015(2) 0.0672(9) Uani d . 1 . .
    C C12 0.4644(3) 0.14406(16) 0.2717(3) 0.0691(10) Uani d . 1 . .
    C C13 0.5167(5) 0.1390(2) 0.1906(3) 0.0962(13) Uani d . 1 . .
    H H13 0.4962 0.1044 0.1565 0.115 Uiso calc R 1 . .
    C C14 0.5993(5) 0.1852(3) 0.1602(4) 0.1174(18) Uani d . 1 . .
    H H14 0.6318 0.1821 0.1051 0.141 Uiso calc R 1 . .
    C C15 0.6332(5) 0.2353(2) 0.2109(5) 0.1130(18) Uani d . 1 . .
    H H15 0.6887 0.2663 0.1902 0.136 Uiso calc R 1 . .
    C C16 0.5863(4) 0.2402(2) 0.2916(4) 0.0965(13) Uani d . 1 . .
    H H16 0.6121 0.2739 0.3264 0.116 Uiso calc R 1 . .
    C C17 0.5010(4) 0.19564(18) 0.3221(3) 0.0792(11) Uani d . 1 . .
    H H17 0.4676 0.2000 0.3768 0.095 Uiso calc R 1 . .
    C C18 -0.2524(4) 0.13992(16) 0.5593(3) 0.0835(12) Uani d . 1 . .
    H H18A -0.2991 0.1225 0.6071 0.100 Uiso calc R 1 . .
    H H18B -0.3084 0.1309 0.5052 0.100 Uiso calc R 1 . .
    C C19 -0.4041(3) 0.24648(15) 0.5844(2) 0.0612(8) Uani d . 1 . .
    C C20 -0.4158(4) 0.31403(16) 0.5938(2) 0.0637(9) Uani d . 1 . .
    C C21 -0.3297(5) 0.35393(19) 0.5555(4) 0.1077(16) Uani d . 1 . .
    H H21 -0.2596 0.3391 0.5228 0.129 Uiso calc R 1 . .
    C C22 -0.3475(6) 0.4169(2) 0.5657(4) 0.131(2) Uani d . 1 . .
    H H22 -0.2877 0.4438 0.5400 0.158 Uiso calc R 1 . .
    C C23 -0.4486(6) 0.4397(2) 0.6115(4) 0.1091(15) Uani d . 1 . .
    H H23 -0.4598 0.4819 0.6168 0.131 Uiso calc R 1 . .
    C C24 -0.5334(5) 0.4008(2) 0.6498(3) 0.0922(13) Uani d . 1 . .
    H H24 -0.6029 0.4164 0.6825 0.111 Uiso calc R 1 . .
    C C25 -0.5189(4) 0.33840(18) 0.6414(2) 0.0745(10) Uani d . 1 . .
    H H25 -0.5791 0.3122 0.6681 0.089 Uiso calc R 1 . .
    C C26 0.1786(5) 0.04527(17) 0.7143(3) 0.0897(12) Uani d . 1 A .
    H H26A 0.2269 0.0070 0.7046 0.108 Uiso calc R 1 . .
    H H26B 0.1146 0.0386 0.7591 0.108 Uiso calc R 1 . .
    C C27 0.3891(4) 0.07623(15) 0.8423(2) 0.0657(9) Uani d . 1 A .
    C C28 0.5103(4) 0.11464(17) 0.8736(2) 0.0734(10) Uani d . 1 . .
    C C29 0.541(2) 0.1707(9) 0.8418(17) 0.106(4) Uani d P 0.444(13) A 1
    H H29 0.4751 0.1884 0.8014 0.127 Uiso calc PR 0.444(13) A 1
    C C30 0.659(2) 0.2029(9) 0.8639(16) 0.126(5) Uani d P 0.444(13) A 1
    H H30 0.6787 0.2388 0.8344 0.152 Uiso calc PR 0.444(13) A 1
    C C29A 0.4891(16) 0.1805(7) 0.8748(12) 0.106(4) Uani d P 0.559(13) A 2
    H H29A 0.4036 0.1981 0.8556 0.127 Uiso calc PR 0.559(13) A 2
    C C30A 0.6036(18) 0.2161(8) 0.9062(11) 0.126(5) Uani d P 0.559(13) A 2
    H H30A 0.5950 0.2582 0.9144 0.152 Uiso calc PR 0.559(13) A 2
    C C31 0.7455(8) 0.1828(4) 0.9268(4) 0.150(3) Uani d . 1 . .
    H H31 0.8059 0.2089 0.9596 0.180 Uiso calc R 1 A 1
    C C32 0.7429(6) 0.1233(3) 0.9417(3) 0.1197(18) Uani d . 1 A .
    H H32 0.8207 0.1043 0.9704 0.144 Uiso calc R 1 . .
    C C33 0.6275(5) 0.0890(2) 0.9155(3) 0.0947(13) Uani d . 1 A .
    H H33 0.6288 0.0470 0.9264 0.114 Uiso calc R 1 . .
    S S1 0.23941(10) 0.12712(4) 0.35723(8) 0.0838(3) Uani d . 1 . .
    S S2 0.39012(14) 0.02285(5) 0.28250(9) 0.1074(4) Uani d . 1 . .
    S S3 -0.23485(10) 0.22221(5) 0.57331(10) 0.0997(4) Uani d . 1 . .
    S S4 -0.53785(10) 0.19992(5) 0.58348(8) 0.0873(4) Uani d . 1 . .
    S S5 0.30387(13) 0.10484(5) 0.74795(8) 0.0999(4) Uani d . 1 . .
    S S6 0.34802(13) 0.01222(5) 0.88751(8) 0.0956(4) Uani d . 1 . .
loop_
    _atom_site_aniso_label
    _atom_site_aniso_U_11
    _atom_site_aniso_U_22
    _atom_site_aniso_U_33
    _atom_site_aniso_U_12
    _atom_site_aniso_U_13
    _atom_site_aniso_U_23
    C1 0.0529(19) 0.0435(17) 0.102(3) -0.0026(15) 0.012(2) 0.0022(18)
    C2 0.0537(19) 0.0422(16) 0.089(3) -0.0039(14) 0.0129(18) -0.0020(16)
    C3 0.0524(18) 0.0427(16) 0.092(3) -0.0024(14) 0.0092(18) -0.0004(17)
    C4 0.056(2) 0.0477(18) 0.104(3) -0.0036(15) 0.018(2) -0.0068(19)
    C5 0.072(2) 0.056(2) 0.089(3) -0.0163(18) 0.021(2) -0.0066(19)
    C6 0.068(2) 0.0529(19) 0.091(3) -0.0124(17) -0.002(2) 0.0078(19)
    C7 0.063(2) 0.063(2) 0.138(4) 0.0059(18) 0.002(2) 0.006(2)
    C8 0.074(2) 0.076(2) 0.108(3) 0.010(2) 0.004(2) 0.003(2)
    C9 0.116(4) 0.102(3) 0.108(4) -0.026(3) 0.037(3) -0.016(3)
    C10 0.073(2) 0.0525(19) 0.104(3) -0.0045(17) 0.026(2) -0.0056(19)
    C11 0.062(2) 0.060(2) 0.081(3) 0.0077(17) 0.0129(18) -0.0047(18)
    C12 0.0562(19) 0.063(2) 0.090(3) 0.0115(17) 0.0190(19) 0.0035(19)
    C13 0.100(3) 0.086(3) 0.108(3) 0.009(2) 0.042(3) -0.002(3)
    C14 0.114(4) 0.114(4) 0.134(5) 0.018(3) 0.071(3) 0.025(4)
    C15 0.082(3) 0.087(3) 0.175(6) 0.005(3) 0.047(3) 0.028(4)
    C16 0.072(3) 0.081(3) 0.140(4) -0.009(2) 0.024(3) 0.002(3)
    C17 0.065(2) 0.078(3) 0.096(3) -0.001(2) 0.015(2) 0.000(2)
    C18 0.059(2) 0.059(2) 0.136(4) -0.0014(17) 0.028(2) -0.018(2)
    C19 0.0589(19) 0.064(2) 0.063(2) 0.0018(16) 0.0155(15) -0.0032(16)
    C20 0.066(2) 0.062(2) 0.065(2) 0.0060(17) 0.0104(17) -0.0004(17)
    C21 0.118(4) 0.069(3) 0.145(4) -0.009(2) 0.064(3) -0.011(3)
    C22 0.161(5) 0.070(3) 0.173(6) -0.017(3) 0.072(4) 0.000(3)
    C23 0.141(4) 0.069(3) 0.117(4) 0.016(3) 0.015(3) -0.016(3)
    C24 0.103(3) 0.089(3) 0.085(3) 0.034(3) 0.009(2) -0.011(2)
    C25 0.076(2) 0.080(3) 0.068(2) 0.019(2) 0.0104(18) -0.0026(19)
    C26 0.100(3) 0.060(2) 0.107(3) -0.026(2) -0.006(2) 0.014(2)
    C27 0.083(2) 0.0506(18) 0.066(2) 0.0023(17) 0.0209(18) -0.0040(16)
    C28 0.091(3) 0.061(2) 0.067(2) -0.008(2) 0.001(2) 0.0029(18)
    C29 0.087(9) 0.062(5) 0.164(14) -0.009(6) -0.016(7) 0.005(7)
    C30 0.138(12) 0.085(7) 0.151(14) -0.043(7) -0.015(8) 0.009(7)
    C29A 0.087(9) 0.062(5) 0.164(14) -0.009(6) -0.016(7) 0.005(7)
    C30A 0.138(12) 0.085(7) 0.151(14) -0.043(7) -0.015(8) 0.009(7)
    C31 0.156(6) 0.179(7) 0.108(5) -0.087(6) -0.029(4) 0.010(4)
    C32 0.106(4) 0.160(6) 0.087(4) -0.018(4) -0.020(3) -0.005(4)
    C33 0.106(3) 0.094(3) 0.081(3) -0.002(3) -0.011(3) -0.002(2)
    S1 0.0767(6) 0.0507(5) 0.1303(9) 0.0011(4) 0.0448(6) -0.0054(5)
    S2 0.1203(9) 0.0640(6) 0.1464(11) 0.0082(6) 0.0606(8) -0.0146(7)
    S3 0.0552(6) 0.0626(6) 0.1851(13) -0.0040(4) 0.0333(6) -0.0255(7)
    S4 0.0607(6) 0.0743(6) 0.1307(10) -0.0039(5) 0.0304(6) 0.0019(6)
    S5 0.1170(9) 0.0645(6) 0.1114(9) -0.0320(6) -0.0304(7) 0.0302(6)
    S6 0.1257(9) 0.0739(7) 0.0882(8) -0.0192(6) 0.0141(7) 0.0241(6)
_geom_special_details
;
All esds (except the esd in the dihedral angle between two l.s. planes)
are estimated using the full covariance matrix. The cell esds are taken
into account individually in the estimation of esds in distances, angles
and torsion angles; correlations between esds in cell parameters are only
used when they are defined by crystal symmetry. An approximate (isotropic)
treatment of cell esds is used for estimating esds involving l.s. planes.
;
loop_
    _geom_bond_atom_site_label_1
    _geom_bond_atom_site_label_2
    _geom_bond_site_symmetry_2
    _geom_bond_distance
    _geom_bond_publ_flag
    C1 C2 . 1.389(5) ?
    C1 C6 . 1.398(5) ?
    C1 C7 . 1.520(5) ?
    C2 C3 . 1.393(4) ?
    C2 C10 . 1.499(5) ?
    C3 C4 . 1.398(5) ?
    C3 C8 . 1.512(5) ?
    C4 C5 . 1.396(5) ?
    C4 C18 . 1.516(5) ?
    C5 C6 . 1.403(5) ?
    C5 C9 . 1.515(5) ?
    C6 C26 . 1.504(5) ?
    C7 H7A . 0.9600 ?
    C7 H7B . 0.9600 ?
    C7 H7C . 0.9600 ?
    C8 H8A . 0.9600 ?
    C8 H8B . 0.9600 ?
    C8 H8C . 0.9600 ?
    C9 H9A . 0.9600 ?
    C9 H9B . 0.9600 ?
    C9 H9C . 0.9600 ?
    C10 S1 . 1.810(3) ?
    C10 H10A . 0.9700 ?
    C10 H10B . 0.9700 ?
    C11 C12 . 1.478(5) ?
    C11 S2 . 1.631(3) ?
    C11 S1 . 1.718(3) ?
    C12 C13 . 1.386(5) ?
    C12 C17 . 1.392(5) ?
    C13 C14 . 1.385(6) ?
    C13 H13 . 0.9300 ?
    C14 C15 . 1.364(7) ?
    C14 H14 . 0.9300 ?
    C15 C16 . 1.359(7) ?
    C15 H15 . 0.9300 ?
    C16 C17 . 1.376(5) ?
    C16 H16 . 0.9300 ?
    C17 H17 . 0.9300 ?
    C18 S3 . 1.810(4) ?
    C18 H18A . 0.9700 ?
    C18 H18B . 0.9700 ?
    C19 C20 . 1.483(5) ?
    C19 S4 . 1.632(3) ?
    C19 S3 . 1.726(3) ?
    C20 C21 . 1.364(5) ?
    C20 C25 . 1.383(5) ?
    C21 C22 . 1.392(6) ?
    C21 H21 . 0.9300 ?
    C22 C23 . 1.339(7) ?
    C22 H22 . 0.9300 ?
    C23 C24 . 1.342(6) ?
    C23 H23 . 0.9300 ?
    C24 C25 . 1.373(6) ?
    C24 H24 . 0.9300 ?
    C25 H25 . 0.9300 ?
    C26 S5 . 1.812(4) ?
    C26 H26A . 0.9700 ?
    C26 H26B . 0.9700 ?
    C27 C28 . 1.477(5) ?
    C27 S6 . 1.620(3) ?
    C27 S5 . 1.721(4) ?
    C28 C29 . 1.36(2) ?
    C28 C33 . 1.365(5) ?
    C28 C29A . 1.447(16) ?
    C29 C30 . 1.35(3) ?
    C29 H29 . 0.9300 ?
    C30 C31 . 1.29(2) ?
    C30 H30 . 0.9300 ?
    C29A C30A . 1.39(2) ?
    C29A H29A . 0.9300 ?
    C30A C31 . 1.55(2) ?
    C30A H30A . 0.9300 ?
    C31 C32 . 1.316(8) ?
    C31 H31 . 0.9300 ?
    C32 C33 . 1.365(7) ?
    C32 H32 . 0.9300 ?
    C33 H33 . 0.9300 ?
loop_
    _geom_angle_atom_site_label_1
    _geom_angle_atom_site_label_2
    _geom_angle_atom_site_label_3
    _geom_angle_site_symmetry_1
    _geom_angle_site_symmetry_3
    _geom_angle
    _geom_angle_publ_flag
    C2 C1 C6 . . 120.0(3) ?
    C2 C1 C7 . . 119.6(4) ?
    C6 C1 C7 . . 120.4(4) ?
    C1 C2 C3 . . 120.3(3) ?
    C1 C2 C10 . . 119.1(3) ?
    C3 C2 C10 . . 120.6(3) ?
    C2 C3 C4 . . 119.5(3) ?
    C2 C3 C8 . . 119.8(3) ?
    C4 C3 C8 . . 120.7(3) ?
    C5 C4 C3 . . 120.8(3) ?
    C5 C4 C18 . . 119.9(4) ?
    C3 C4 C18 . . 119.3(4) ?
    C4 C5 C6 . . 119.0(3) ?
    C4 C5 C9 . . 120.5(4) ?
    C6 C5 C9 . . 120.5(4) ?
    C1 C6 C5 . . 120.2(3) ?
    C1 C6 C26 . . 120.5(4) ?
    C5 C6 C26 . . 119.3(4) ?
    C1 C7 H7A . . 109.5 ?
    C1 C7 H7B . . 109.5 ?
    H7A C7 H7B . . 109.5 ?
    C1 C7 H7C . . 109.5 ?
    H7A C7 H7C . . 109.5 ?
    H7B C7 H7C . . 109.5 ?
    C3 C8 H8A . . 109.5 ?
    C3 C8 H8B . . 109.5 ?
    H8A C8 H8B . . 109.5 ?
    C3 C8 H8C . . 109.5 ?
    H8A C8 H8C . . 109.5 ?
    H8B C8 H8C . . 109.5 ?
    C5 C9 H9A . . 109.5 ?
    C5 C9 H9B . . 109.5 ?
    H9A C9 H9B . . 109.5 ?
    C5 C9 H9C . . 109.5 ?
    H9A C9 H9C . . 109.5 ?
    H9B C9 H9C . . 109.5 ?
    C2 C10 S1 . . 110.0(2) ?
    C2 C10 H10A . . 109.7 ?
    S1 C10 H10A . . 109.7 ?
    C2 C10 H10B . . 109.7 ?
    S1 C10 H10B . . 109.7 ?
    H10A C10 H10B . . 108.2 ?
    C12 C11 S2 . . 123.6(3) ?
    C12 C11 S1 . . 111.3(2) ?
    S2 C11 S1 . . 125.1(2) ?
    C13 C12 C17 . . 118.1(4) ?
    C13 C12 C11 . . 119.9(4) ?
    C17 C12 C11 . . 122.0(3) ?
    C14 C13 C12 . . 120.4(5) ?
    C14 C13 H13 . . 119.8 ?
    C12 C13 H13 . . 119.8 ?
    C15 C14 C13 . . 120.2(5) ?
    C15 C14 H14 . . 119.9 ?
    C13 C14 H14 . . 119.9 ?
    C16 C15 C14 . . 120.3(5) ?
    C16 C15 H15 . . 119.9 ?
    C14 C15 H15 . . 119.9 ?
    C15 C16 C17 . . 120.5(5) ?
    C15 C16 H16 . . 119.7 ?
    C17 C16 H16 . . 119.7 ?
    C16 C17 C12 . . 120.5(4) ?
    C16 C17 H17 . . 119.8 ?
    C12 C17 H17 . . 119.8 ?
    C4 C18 S3 . . 108.7(2) ?
    C4 C18 H18A . . 109.9 ?
    S3 C18 H18A . . 109.9 ?
    C4 C18 H18B . . 109.9 ?
    S3 C18 H18B . . 109.9 ?
    H18A C18 H18B . . 108.3 ?
    C20 C19 S4 . . 123.4(2) ?
    C20 C19 S3 . . 113.1(2) ?
    S4 C19 S3 . . 123.4(2) ?
    C21 C20 C25 . . 117.9(3) ?
    C21 C20 C19 . . 122.4(3) ?
    C25 C20 C19 . . 119.7(3) ?
    C20 C21 C22 . . 119.6(4) ?
    C20 C21 H21 . . 120.2 ?
    C22 C21 H21 . . 120.2 ?
    C23 C22 C21 . . 121.6(5) ?
    C23 C22 H22 . . 119.2 ?
    C21 C22 H22 . . 119.2 ?
    C22 C23 C24 . . 119.2(5) ?
    C22 C23 H23 . . 120.4 ?
    C24 C23 H23 . . 120.4 ?
    C23 C24 C25 . . 120.8(4) ?
    C23 C24 H24 . . 119.6 ?
    C25 C24 H24 . . 119.6 ?
    C24 C25 C20 . . 120.8(4) ?
    C24 C25 H25 . . 119.6 ?
    C20 C25 H25 . . 119.6 ?
    C6 C26 S5 . . 107.4(2) ?
    C6 C26 H26A . . 110.2 ?
    S5 C26 H26A . . 110.2 ?
    C6 C26 H26B . . 110.2 ?
    S5 C26 H26B . . 110.2 ?
    H26A C26 H26B . . 108.5 ?
    C28 C27 S6 . . 124.0(3) ?
    C28 C27 S5 . . 112.0(2) ?
    S6 C27 S5 . . 123.9(2) ?
    C29 C28 C33 . . 110.1(9) ?
    C29 C28 C29A . . 31.6(8) ?
    C33 C28 C29A . . 120.6(7) ?
    C29 C28 C27 . . 125.4(10) ?
    C33 C28 C27 . . 120.9(4) ?
    C29A C28 C27 . . 117.2(7) ?
    C30 C29 C28 . . 125(2) ?
    C30 C29 H29 . . 117.4 ?
    C28 C29 H29 . . 117.4 ?
    C31 C30 C29 . . 118.7(19) ?
    C31 C30 H30 . . 120.6 ?
    C29 C30 H30 . . 120.6 ?
    C30A C29A C28 . . 116.6(13) ?
    C30A C29A H29A . . 121.7 ?
    C28 C29A H29A . . 121.7 ?
    C29A C30A C31 . . 117.4(12) ?
    C29A C30A H30A . . 121.3 ?
    C31 C30A H30A . . 121.3 ?
    C30 C31 C32 . . 116.3(10) ?
    C30 C31 C30A . . 36.5(9) ?
    C32 C31 C30A . . 117.8(7) ?
    C30 C31 H31 . . 121.8 ?
    C32 C31 H31 . . 121.8 ?
    C30A C31 H31 . . 108.6 ?
    C31 C32 C33 . . 120.9(6) ?
    C31 C32 H32 . . 119.6 ?
    C33 C32 H32 . . 119.6 ?
    C32 C33 C28 . . 121.9(5) ?
    C32 C33 H33 . . 119.1 ?
    C28 C33 H33 . . 119.1 ?
    C11 S1 C10 . . 105.19(17) ?
    C19 S3 C18 . . 103.65(16) ?
    C27 S5 C26 . . 103.75(18) ?
loop_
    _geom_torsion_atom_site_label_1
    _geom_torsion_atom_site_label_2
    _geom_torsion_atom_site_label_3
    _geom_torsion_atom_site_label_4
    _geom_torsion_site_symmetry_1
    _geom_torsion_site_symmetry_2
    _geom_torsion_site_symmetry_3
    _geom_torsion_site_symmetry_4
    _geom_torsion
    _geom_torsion_publ_flag
    C6 C1 C2 C3 . . . . 3.0(5) ?
    C7 C1 C2 C3 . . . . -176.0(3) ?
    C6 C1 C2 C10 . . . . -177.1(3) ?
    C7 C1 C2 C10 . . . . 3.8(4) ?
    C1 C2 C3 C4 . . . . -4.0(5) ?
    C10 C2 C3 C4 . . . . 176.2(3) ?
    C1 C2 C3 C8 . . . . 175.3(3) ?
    C10 C2 C3 C8 . . . . -4.5(5) ?
    C2 C3 C4 C5 . . . . 4.1(5) ?
    C8 C3 C4 C5 . . . . -175.2(3) ?
    C2 C3 C4 C18 . . . . -175.9(3) ?
    C8 C3 C4 C18 . . . . 4.8(5) ?
    C3 C4 C5 C6 . . . . -3.3(5) ?
    C18 C4 C5 C6 . . . . 176.7(3) ?
    C3 C4 C5 C9 . . . . 177.0(3) ?
    C18 C4 C5 C9 . . . . -3.0(5) ?
    C2 C1 C6 C5 . . . . -2.2(5) ?
    C7 C1 C6 C5 . . . . 176.8(3) ?
    C2 C1 C6 C26 . . . . 177.5(3) ?
    C7 C1 C6 C26 . . . . -3.5(5) ?
    C4 C5 C6 C1 . . . . 2.4(5) ?
    C9 C5 C6 C1 . . . . -177.9(3) ?
    C4 C5 C6 C26 . . . . -177.3(3) ?
    C9 C5 C6 C26 . . . . 2.4(5) ?
    C1 C2 C10 S1 . . . . -90.9(3) ?
    C3 C2 C10 S1 . . . . 89.0(3) ?
    S2 C11 C12 C13 . . . . 37.9(5) ?
    S1 C11 C12 C13 . . . . -141.6(3) ?
    S2 C11 C12 C17 . . . . -143.2(3) ?
    S1 C11 C12 C17 . . . . 37.3(4) ?
    C17 C12 C13 C14 . . . . -2.0(6) ?
    C11 C12 C13 C14 . . . . 176.9(4) ?
    C12 C13 C14 C15 . . . . 1.9(7) ?
    C13 C14 C15 C16 . . . . 0.1(8) ?
    C14 C15 C16 C17 . . . . -1.8(7) ?
    C15 C16 C17 C12 . . . . 1.7(6) ?
    C13 C12 C17 C16 . . . . 0.2(6) ?
    C11 C12 C17 C16 . . . . -178.6(3) ?
    C5 C4 C18 S3 . . . . 87.6(4) ?
    C3 C4 C18 S3 . . . . -92.3(4) ?
    S4 C19 C20 C21 . . . . -148.1(4) ?
    S3 C19 C20 C21 . . . . 31.2(5) ?
    S4 C19 C20 C25 . . . . 30.6(5) ?
    S3 C19 C20 C25 . . . . -150.0(3) ?
    C25 C20 C21 C22 . . . . 0.3(7) ?
    C19 C20 C21 C22 . . . . 179.0(4) ?
    C20 C21 C22 C23 . . . . -0.8(9) ?
    C21 C22 C23 C24 . . . . 1.1(9) ?
    C22 C23 C24 C25 . . . . -0.9(8) ?
    C23 C24 C25 C20 . . . . 0.5(7) ?
    C21 C20 C25 C24 . . . . -0.1(6) ?
    C19 C20 C25 C24 . . . . -178.9(3) ?
    C1 C6 C26 S5 . . . . 83.7(4) ?
    C5 C6 C26 S5 . . . . -96.6(4) ?
    S6 C27 C28 C29 . . . . -174.4(10) ?
    S5 C27 C28 C29 . . . . 9.7(11) ?
    S6 C27 C28 C33 . . . . 29.1(5) ?
    S5 C27 C28 C33 . . . . -146.9(3) ?
    S6 C27 C28 C29A . . . . -138.4(8) ?
    S5 C27 C28 C29A . . . . 45.7(9) ?
    C33 C28 C29 C30 . . . . -14(2) ?
    C29A C28 C29 C30 . . . . 102(4) ?
    C27 C28 C29 C30 . . . . -172.5(13) ?
    C28 C29 C30 C31 . . . . -8(3) ?
    C29 C28 C29A C30A . . . . -67(3) ?
    C33 C28 C29A C30A . . . . 11.2(16) ?
    C27 C28 C29A C30A . . . . 178.8(9) ?
    C28 C29A C30A C31 . . . . 6.7(18) ?
    C29 C30 C31 C32 . . . . 26(2) ?
    C29 C30 C31 C30A . . . . -76(2) ?
    C29A C30A C31 C30 . . . . 75(2) ?
    C29A C30A C31 C32 . . . . -22.0(16) ?
    C30 C31 C32 C33 . . . . -22.3(15) ?
    C30A C31 C32 C33 . . . . 18.9(12) ?
    C31 C32 C33 C28 . . . . -0.5(9) ?
    C29 C28 C33 C32 . . . . 17.4(12) ?
    C29A C28 C33 C32 . . . . -15.8(10) ?
    C27 C28 C33 C32 . . . . 177.2(4) ?
    C12 C11 S1 C10 . . . . -179.9(3) ?
    S2 C11 S1 C10 . . . . 0.6(3) ?
    C2 C10 S1 C11 . . . . 147.4(3) ?
    C20 C19 S3 C18 . . . . -178.0(3) ?
    S4 C19 S3 C18 . . . . 1.4(3) ?
    C4 C18 S3 C19 . . . . -174.8(3) ?
    C28 C27 S5 C26 . . . . 171.9(3) ?
    S6 C27 S5 C26 . . . . -4.0(3) ?
    C6 C26 S5 C27 . . . . -179.7(3) ?
