# Supplementary material for: 2,4,6-Trimethyl-3,5-bis[(phenylcarbono­thioyl)sulfanylmethyl]benzyl benzenecarbodithioate
Source: Acta Crystallogr Sect E Struct Rep Online. 2010 May 19;66(Pt 6):o1382. doi: 10.1107/S1600536810016028 (PMC2979543; doi:10.1107/S1600536810016028)
Supplement: Supplementary file 2 [file e-66-o1382-Isup2.hkl]

# 
# h,k,l, Fc-squared, Fo-squared, sigma(Fo-squared) and status flag 
# 
data_I
_shelx_title ' new in P2(1)/n' 
_shelx_refln_list_code          4 
_shelx_F_calc_maximum      248.06 
_exptl_crystal_F_000      1296.00 
_reflns_d_resolution_high  0.7495 
 
loop_ 
 _symmetry_equiv_pos_as_xyz 
 'x, y, z' 
 '-x+1/2, y+1/2, -z+1/2' 
 '-x, -y, -z' 
 'x-1/2, -y-1/2, z-1/2' 
 
_cell_length_a     9.5698 
_cell_length_b    21.7668 
_cell_length_c    15.3823 
_cell_angle_alpha  90.000 
_cell_angle_beta   94.819 
_cell_angle_gamma  90.000 
 
_shelx_F_squared_multiplier     1.000 
 
loop_ 
 _refln_index_h 
 _refln_index_k 
 _refln_index_l 
 _refln_F_squared_calc 
 _refln_F_squared_meas 
 _refln_F_squared_sigma 
 _refln_observed_status 
   4   0   0        2.97       -0.06      6.22 o 
   6   0   0      983.98      947.47     35.75 o 
   8   0   0     1008.11     1041.77     42.78 o 
   1   1   0       30.21       -0.57      0.57 o 
   2   1   0      955.70      935.09     34.22 o 
   3   1   0     1241.32     1339.25     39.01 o 
   4   1   0      162.14      148.71     12.31 o 
   5   1   0      245.16      401.86     22.99 o 
   6   1   0     2438.23     2304.30     47.39 o 
   7   1   0      253.76      260.19     14.90 o 
   8   1   0      254.82      276.18     16.50 o 
   9   1   0       14.87        5.24     10.08 o 
   1   2   0     6615.81     6826.79    314.29 o 
   2   2   0     2179.49     2512.07     36.53 o 
   3   2   0      150.81      174.77      8.29 o 
   4   2   0    12555.84    13147.52    223.45 o 
   5   2   0      344.37      444.85     11.16 o 
   6   2   0     1220.96     1170.29     22.36 o 
   7   2   0      129.34      124.91      7.57 o 
   8   2   0       77.43       98.59     13.88 o 
   9   2   0       16.86       15.28      6.87 o 
  10   2   0       33.10       30.41     18.03 o 
   1   3   0     1140.67     1272.21     52.36 o 
   2   3   0     8788.30     9785.60    107.42 o 
   3   3   0    12136.89    13152.28    144.09 o 
   4   3   0      427.87      493.06      9.25 o 
   5   3   0     1153.46     1348.29     19.93 o 
   6   3   0      643.71      559.55     11.35 o 
   7   3   0       78.62       96.52      7.49 o 
   8   3   0       20.95       25.02      6.48 o 
   9   3   0      106.14       81.48     11.95 o 
  10   3   0       32.26        3.27     15.83 o 
   0   4   0    18080.37    19359.31    324.30 o 
   1   4   0    44256.00    48342.06    517.79 o 
   2   4   0      202.26      276.40      5.13 o 
   3   4   0       89.23       77.96      3.50 o 
   4   4   0     6719.03     6974.85     87.02 o 
   5   4   0     1788.79     1799.96     26.06 o 
   6   4   0        0.04       -3.31      3.31 o 
   7   4   0     1002.38      945.85     15.02 o 
   8   4   0       22.38       14.56      4.86 o 
   9   4   0       26.64       39.56      6.54 o 
   1   5   0    40340.11    41903.61    373.75 o 
   2   5   0     4329.49     4496.96     43.48 o 
   3   5   0      372.30      394.22      8.12 o 
   4   5   0     1557.06     1757.92     25.79 o 
   5   5   0      927.30      810.56     17.74 o 
   6   5   0      261.30      273.95      8.72 o 
   7   5   0      168.23      138.65      6.94 o 
   8   5   0      121.33      110.33      9.20 o 
   9   5   0       75.14       55.37      9.28 o 
  10   5   0       28.90       25.13     10.24 o 
   0   6   0     6103.56     6826.44     83.83 o 
   1   6   0      788.85     1064.66     13.00 o 
   2   6   0       23.05       21.34      2.56 o 
   3   6   0    23036.29    23745.83    233.56 o 
   4   6   0     1707.05     2101.68     29.56 o 
   5   6   0      284.93      291.62      8.19 o 
   6   6   0      440.85      456.44     15.10 o 
   7   6   0      858.27      842.42     16.62 o 
   8   6   0        0.73       -0.18      4.82 o 
   9   6   0        0.07        4.77      9.55 o 
  10   6   0        0.28       -7.73     10.37 o 
   1   7   0     1236.19     1358.83     14.84 o 
   2   7   0      438.29      530.03      8.68 o 
   3   7   0      590.87      635.90     10.85 o 
   4   7   0      142.08      121.06      5.50 o 
   5   7   0        0.22        0.22      2.67 o 
   6   7   0       37.43       46.55      6.96 o 
   7   7   0       36.76       35.52      5.23 o 
   8   7   0        8.57        6.60      5.94 o 
   9   7   0        3.77       20.36     11.43 o 
  10   7   0        6.23       10.43     11.81 o 
   0   8   0     3584.97     3226.51     43.63 o 
   1   8   0     7769.73     8471.87     73.72 o 
   2   8   0     9554.53    10298.78     95.59 o 
   3   8   0      186.80      173.18      5.29 o 
   4   8   0      413.68      432.36      8.85 o 
   5   8   0       13.55       20.36      7.04 o 
   6   8   0      546.16      546.52     17.36 o 
   7   8   0      300.08      281.93     10.07 o 
   8   8   0      239.50      213.94     10.21 o 
   9   8   0       22.91      -11.62     11.62 o 
  10   8   0        3.25       -4.84     12.31 o 
  11   8   0        2.36      -11.62     11.62 o 
   1   9   0     4029.70     4025.72     37.94 o 
   2   9   0      619.28      680.43     13.89 o 
   3   9   0     2839.93     2965.37     31.67 o 
   4   9   0       80.54       61.67      4.05 o 
   5   9   0        0.58       -3.25      3.25 o 
   6   9   0     1220.67     1072.02     20.88 o 
   7   9   0      399.78      426.05     18.47 o 
   8   9   0       92.25      122.45     16.33 o 
   9   9   0       65.06       65.21     16.77 o 
  10   9   0       39.71       35.18     14.45 o 
  11   9   0       37.91       37.95     15.52 o 
   0  10   0     7334.71     7415.02    105.73 o 
   1  10   0        3.69        3.19      2.80 o 
   2  10   0      870.00      957.67     14.28 o 
   3  10   0     1049.62     1117.94     16.82 o 
   4  10   0       75.67       75.77      4.75 o 
   5  10   0       11.14        4.55      4.88 o 
   6  10   0       73.63       62.03      9.12 o 
   7  10   0      208.18      195.97     12.57 o 
   8  10   0       16.41        5.59     12.13 o 
   9  10   0        1.60       -1.82     13.13 o 
  10  10   0        2.74      -12.25     12.25 o 
  11  10   0        8.75       23.06     15.46 o 
   1  11   0      240.78      158.41      5.87 o 
   2  11   0    16402.04    17288.46    170.55 o 
   3  11   0     3918.39     3744.82     43.01 o 
   4  11   0      257.17      258.26      7.93 o 
   5  11   0      356.28      289.73      9.40 o 
   6  11   0       18.72       -2.47      5.98 o 
   7  11   0       60.65       82.58      8.83 o 
   8  11   0        0.17      -11.69     11.69 o 
   9  11   0       60.72       61.07     17.65 o 
  10  11   0        3.05       21.74     17.34 o 
  11  11   0       29.69       25.44     18.53 o 
   0  12   0     1497.23     1587.24     30.94 o 
   1  12   0     2549.87     2387.14     27.70 o 
   2  12   0     1888.68     2061.95     27.56 o 
   3  12   0     1117.39     1204.03     18.94 o 
   4  12   0     3142.61     3203.42     38.47 o 
   5  12   0        1.20       -3.95      3.95 o 
   6  12   0      213.76      202.66      8.98 o 
   7  12   0       53.55       17.40     14.76 o 
   8  12   0       46.24       23.81     15.33 o 
   9  12   0        0.45       14.32     17.21 o 
  10  12   0       41.99       29.90     18.85 o 
  11  12   0        0.55       -0.57     18.22 o 
   1  13   0      343.19      434.72     11.98 o 
   2  13   0     4058.88     3988.38     50.61 o 
   3  13   0      344.20      335.96     10.26 o 
   4  13   0      627.64      575.65     15.53 o 
   5  13   0     1209.88     1274.53     24.79 o 
   6  13   0       29.35       12.35      9.96 o 
   7  13   0       37.40       23.43     17.65 o 
   8  13   0       32.85       23.43     16.90 o 
   9  13   0       14.91        2.58     17.72 o 
  10  13   0        0.44       14.76     19.98 o 
  11  13   0        0.16       -5.59     20.54 o 
   0  14   0       15.59       32.09      6.99 o 
   1  14   0      148.52      155.03      8.28 o 
   2  14   0      198.09      191.26     13.37 o 
   3  14   0      283.52      256.46     13.98 o 
   4  14   0       55.66       35.86      6.48 o 
   5  14   0     2624.38     2676.87     36.40 o 
   6  14   0       25.80       30.01     10.75 o 
   7  14   0        2.24       -6.60     15.08 o 
   8  14   0      157.56      223.91     27.27 o 
   9  14   0      141.43      134.64     25.44 o 
  10  14   0       74.73      133.00     25.44 o 
  11  14   0        5.57      -20.80     20.80 o 
   1  15   0       24.01       15.85      6.18 o 
   2  15   0     1329.84     1185.79     22.40 o 
   3  15   0     2358.73     2178.30     42.05 o 
   4  15   0       20.80       -6.36      6.36 o 
   5  15   0      226.70      208.97     10.24 o 
   6  15   0        1.49        8.25     14.45 o 
   7  15   0        6.78       29.09     17.97 o 
   8  15   0        0.51      -15.89     16.96 o 
   9  15   0       18.96       -4.84     20.42 o 
  10  15   0       18.00       10.43     21.49 o 
   0  16   0       90.13      121.33     11.95 o 
   1  16   0      869.93      771.26     17.86 o 
   2  16   0       38.77       42.82      7.98 o 
   3  16   0     2219.30     2269.97     39.79 o 
   4  16   0       20.46       25.42      9.02 o 
   5  16   0      242.46      227.93     10.87 o 
   6  16   0       78.03       56.56     13.02 o 
   7  16   0        1.91       30.66     18.97 o 
   8  16   0       46.87       27.14     20.73 o 
   9  16   0       40.02       51.45     23.25 o 
  10  16   0        0.51      -17.40     21.49 o 
   1  17   0      769.13      768.36     18.69 o 
   2  17   0       86.69       83.38      9.91 o 
   3  17   0      123.19       92.70      8.46 o 
   4  17   0        1.18        7.40      6.82 o 
   5  17   0       78.61       58.35     11.31 o 
   6  17   0      299.64      380.09     35.31 o 
   7  17   0        0.28        5.72     19.16 o 
   8  17   0      194.97      209.40     30.09 o 
   9  17   0        0.42       11.56     23.31 o 
  10  17   0        1.77       31.79     25.88 o 
   0  18   0       32.09        4.58      9.64 o 
   1  18   0      329.86      304.31     17.02 o 
   2  18   0      464.81      517.40     17.80 o 
   3  18   0       18.70       19.86      7.45 o 
   4  18   0       29.54       26.48      7.46 o 
   5  18   0       78.98       76.18     11.91 o 
   6  18   0        0.58      -15.39     19.85 o 
   7  18   0      116.77      158.51     28.84 o 
   8  18   0        3.28       13.26     21.74 o 
   9  18   0        8.45        2.14     24.44 o 
   1  19   0      263.10      252.25     16.78 o 
   2  19   0       29.95       14.18     13.38 o 
   3  19   0        4.51        8.87      7.46 o 
   4  19   0      320.27      314.39     27.71 o 
   5  19   0       73.12       66.22     16.07 o 
   6  19   0       64.29      127.41     27.58 o 
   7  19   0       19.21       14.07     20.73 o 
   8  19   0       91.21      129.73     30.22 o 
   9  19   0        0.06      -24.06     24.06 o 
   0  20   0       51.69       27.77     22.37 o 
   1  20   0       93.44      108.56     10.75 o 
   2  20   0      649.48      682.38     25.45 o 
   3  20   0       10.44       18.24     13.39 o 
   4  20   0       23.11       38.94     11.54 o 
   5  20   0       96.75      148.47     22.55 o 
   6  20   0      463.34      480.99     43.22 o 
   7  20   0        2.53      -18.47     18.47 o 
   8  20   0      110.10      133.50     31.73 o 
   9  20   0        1.26       27.01     29.15 o 
   1  21   0       10.31       29.42     14.98 o 
   2  21   0      142.92      166.41     21.17 o 
   3  21   0        0.15        1.62     13.61 o 
   4  21   0        4.17      -10.52     10.52 o 
   5  21   0        0.47       30.25     32.10 o 
   6  21   0       88.13      105.74     28.08 o 
   7  21   0        0.99       -5.53     21.11 o 
   8  21   0        2.02      -22.24     22.24 o 
   0  22   0       90.57      104.29     26.45 o 
   1  22   0       53.26       48.94     17.15 o 
   2  22   0      186.84      200.02     22.18 o 
   3  22   0        6.24       -1.53     11.33 o 
   4  22   0      116.03      100.28     19.51 o 
   5  22   0      169.40      106.11     29.97 o 
   6  22   0        0.26      -20.42     20.42 o 
   7  22   0       52.05       78.34     29.15 o 
   8  22   0        9.68       11.37     28.65 o 
   1  23   0       53.87       61.27     36.28 o 
   2  23   0       15.03       -7.86     15.86 o 
   3  23   0       33.08       13.70     12.23 o 
   4  23   0        5.25       14.43     33.71 o 
   5  23   0      157.32      152.98     34.24 o 
   6  23   0       17.77        7.79     24.13 o 
   7  23   0       18.47       27.52     26.83 o 
   0  24   0      269.72      193.06     33.36 o 
   1  24   0        3.12        2.70     18.31 o 
   2  24   0        7.26       26.42     14.01 o 
   3  24   0        8.16        9.54     23.31 o 
   4  24   0       36.69       32.37     18.35 o 
   5  24   0      209.57      342.59     42.53 o 
   6  24   0        3.24      -13.26     24.75 o 
   7  24   0        1.08      -13.51     24.13 o 
   1  25   0       12.24       14.66     17.65 o 
   2  25   0        4.92        3.01     13.55 o 
   3  25   0       45.39       45.67     20.03 o 
   4  25   0        9.96        2.45     25.32 o 
   5  25   0        0.79        7.60     26.07 o 
   6  25   0       19.66       36.63     29.84 o 
   0  26   0       53.84       31.66     26.20 o 
   1  26   0       28.75       28.84     20.08 o 
   2  26   0        7.78        4.29     21.32 o 
   3  26   0       71.67       54.64     21.28 o 
   4  26   0       14.12       29.53     29.72 o 
   5  26   0       61.30       36.44     29.78 o 
   1  27   0       22.55       12.33     20.31 o 
   2  27   0        4.20      -11.48     15.07 o 
   3  27   0        5.07       23.89     36.00 o 
   4  27   0        6.15       64.27     30.72 o 
   0  28   0        1.37       40.52     32.17 o 
   1  28   0       29.49       16.87     16.57 o 
   2  28   0        6.07        7.59     26.83 o 
   3  28   0       10.30       28.46     29.47 o 
  -9   0   1        8.79       10.12      5.44 o 
  -7   0   1     2295.17     2104.08     37.62 o 
  -5   0   1     3825.34     4358.10     78.59 o 
  -3   0   1     3270.76     3313.88     61.17 o 
   1   0   1     6804.97     7420.08    159.23 o 
   3   0   1     9933.66    10084.45    234.53 o 
   5   0   1      510.15      489.47     22.49 o 
   7   0   1     1369.81     1457.43     49.32 o 
   9   0   1      448.41      365.46     27.39 o 
 -10   1   1       16.34       -9.11     17.91 o 
  -9   1   1        0.80       -4.21      6.21 o 
  -8   1   1       11.14        5.60      3.69 o 
  -7   1   1      389.93      378.43      7.82 o 
  -6   1   1     2723.80     2620.02     31.56 o 
  -5   1   1     1068.54      994.93     14.67 o 
  -4   1   1     2029.87     1788.88     24.04 o 
  -3   1   1      372.65      386.03      6.77 o 
  -2   1   1     1743.00     1719.55     39.00 o 
  -1   1   1       86.74      106.85     11.68 o 
   1   1   1      489.05      554.76     21.85 o 
   2   1   1       37.05       57.91      3.07 o 
   3   1   1      742.00      680.40     19.04 o 
   4   1   1      563.64      539.07     15.05 o 
   5   1   1      298.51      332.99     13.20 o 
   6   1   1        1.32       -6.20      6.20 o 
   7   1   1      995.03      982.93     26.99 o 
   8   1   1        7.17        7.88      8.60 o 
   9   1   1      127.69      111.53     12.91 o 
 -10   2   1      109.39       91.64     19.88 o 
  -9   2   1      299.36      260.25      8.66 o 
  -8   2   1       52.18       31.67      4.37 o 
  -7   2   1      317.74      280.98      9.90 o 
  -6   2   1      448.07      414.46      8.28 o 
  -5   2   1      774.96      725.86     11.07 o 
  -4   2   1      350.91      349.06      7.00 o 
  -3   2   1     6525.47     6033.07     68.60 o 
  -2   2   1      712.93      800.92      9.74 o 
  -1   2   1    17243.21    10031.30    349.22 o 
   0   2   1       16.11        4.48      1.92 o 
   1   2   1     4209.97     4361.75     62.82 o 
   2   2   1    18521.83    19085.56    206.50 o 
   3   2   1     8896.17     9285.55    110.61 o 
   4   2   1      952.52      987.82     20.09 o 
   5   2   1      240.38      293.54      8.82 o 
   6   2   1        5.15       -4.30      4.30 o 
   7   2   1      169.60      178.14      8.54 o 
   8   2   1      410.77      416.81     13.30 o 
   9   2   1       68.12       76.99     11.73 o 
 -10   3   1      248.26      269.27     28.33 o 
  -9   3   1       42.10       35.54      5.77 o 
  -8   3   1      710.09      735.79     13.70 o 
  -7   3   1     1577.27     1478.58     23.24 o 
  -6   3   1      346.37      312.88      8.52 o 
  -5   3   1     2086.08     1923.91     27.38 o 
  -4   3   1      469.87      550.70     15.72 o 
  -3   3   1     9912.55     9654.21    119.37 o 
  -2   3   1     3447.63     3426.42     33.40 o 
  -1   3   1     6584.05     5616.25    213.75 o 
   1   3   1     2634.23     2811.06     36.43 o 
   2   3   1     1308.28     1305.02     15.14 o 
   3   3   1        0.27       -1.67      1.67 o 
   4   3   1      859.38      868.44     13.73 o 
   5   3   1      526.24      526.39     12.45 o 
   6   3   1       32.95       27.83      4.93 o 
   7   3   1      440.95      425.59     12.89 o 
   8   3   1       40.42       50.23      6.75 o 
   9   3   1       53.00       55.70     10.53 o 
  10   3   1       75.17       32.86     17.28 o 
 -10   4   1       26.59       16.40     10.37 o 
  -9   4   1       76.53       85.31      8.56 o 
  -8   4   1       38.16       36.39      4.88 o 
  -7   4   1       76.02       91.58      5.97 o 
  -6   4   1       18.78        6.50      3.99 o 
  -5   4   1      905.50      930.75     16.09 o 
  -4   4   1      911.85      913.55     17.27 o 
  -3   4   1     2928.95     2740.91     27.60 o 
  -2   4   1     4489.52     4484.15     43.24 o 
  -1   4   1      412.82      484.93     11.89 o 
   0   4   1     2606.30     2539.95     38.68 o 
   1   4   1    12909.19    13371.97    202.42 o 
   2   4   1     4942.38     5466.07     55.70 o 
   3   4   1     1948.26     2099.57     29.38 o 
   4   4   1        5.95       23.63      3.28 o 
   5   4   1      151.67      134.70      5.72 o 
   6   4   1      557.39      543.70     11.46 o 
   7   4   1       91.73      101.27      5.75 o 
   8   4   1        7.08        2.51      5.87 o 
   9   4   1      143.91      173.40     24.00 o 
 -10   5   1       30.73       18.03     11.56 o 
  -9   5   1      252.77      258.40     12.38 o 
  -8   5   1      150.74      154.53      6.83 o 
  -7   5   1      287.23      293.85      9.88 o 
  -6   5   1      125.24      165.25      7.47 o 
  -5   5   1     1965.01     2109.85     30.96 o 
  -4   5   1     1326.41     1520.31     20.77 o 
  -3   5   1     6233.99     6604.16     62.78 o 
  -2   5   1      269.35      206.70      5.50 o 
  -1   5   1      122.83      100.22      3.86 o 
   0   5   1     1007.00     1159.43     13.28 o 
   1   5   1     1046.75     1069.46     11.56 o 
   2   5   1        0.45        0.01      1.72 o 
   3   5   1      100.74      110.55      4.23 o 
   4   5   1     6267.89     6729.52     83.87 o 
   5   5   1     1609.58     1507.44     22.56 o 
   6   5   1        6.90        5.30      4.06 o 
   7   5   1        0.97       -3.91      3.91 o 
   8   5   1      182.11      237.01      9.13 o 
   9   5   1        0.13        1.97      6.90 o 
 -11   6   1       12.66       -2.83     11.43 o 
 -10   6   1        8.48        8.10     11.06 o 
  -9   6   1       30.54       34.99     11.69 o 
  -8   6   1       20.60        6.46      7.44 o 
  -7   6   1      199.89      234.23      9.78 o 
  -6   6   1     1600.35     1535.64     25.37 o 
  -5   6   1        3.68       -0.68      2.68 o 
  -4   6   1     2564.00     2642.26     27.80 o 
  -3   6   1       77.05       54.33      4.13 o 
  -2   6   1     2895.04     3210.68     35.54 o 
  -1   6   1     5102.17     5446.81     56.19 o 
   0   6   1     1013.17     1021.98     12.61 o 
   1   6   1     1248.05     1396.75     14.67 o 
   2   6   1      156.38       86.00      3.45 o 
   3   6   1      264.73      196.30      6.07 o 
   4   6   1      987.77      963.18     18.12 o 
   5   6   1        0.38        2.32      3.22 o 
   6   6   1     1425.74     1388.65     22.07 o 
   7   6   1       58.34       43.27      4.92 o 
   8   6   1      165.68      187.78      8.46 o 
   9   6   1      117.83      112.61     11.43 o 
  10   6   1      342.50      394.92     22.81 o 
 -11   7   1        0.50      -11.31     11.31 o 
 -10   7   1      133.15      147.39     17.53 o 
  -9   7   1       12.07       13.57     11.81 o 
  -8   7   1       30.27        6.52      6.43 o 
  -7   7   1      130.59      120.51      9.52 o 
  -6   7   1        4.26        3.45      5.99 o 
  -5   7   1        0.05       -2.04      2.04 o 
  -4   7   1      420.57      417.27      9.47 o 
  -3   7   1     5437.47     5440.33     57.74 o 
  -2   7   1        1.71       27.89      3.36 o 
  -1   7   1     1921.19     1969.39     23.50 o 
   0   7   1     4496.04     4493.10     40.72 o 
   1   7   1     1481.61     1569.44     16.64 o 
   2   7   1     2478.26     2727.84     29.22 o 
   3   7   1       16.42       16.03      3.03 o 
   4   7   1     2424.96     2517.96     29.48 o 
   5   7   1      652.06      720.13     12.59 o 
   6   7   1      387.47      372.41     14.70 o 
   7   7   1        0.85        3.54      4.82 o 
   8   7   1        0.60       -2.23      4.65 o 
   9   7   1       67.81       74.76     12.94 o 
  10   7   1        0.54        4.02     10.87 o 
 -11   8   1       43.87       92.35     17.34 o 
 -10   8   1      131.18      154.99     18.97 o 
  -9   8   1       56.43       44.79     13.38 o 
  -8   8   1       76.52       68.36      8.86 o 
  -7   8   1      134.25      180.66     11.11 o 
  -6   8   1        0.11       -3.35      3.35 o 
  -5   8   1       65.64       81.35      8.05 o 
  -4   8   1      148.84      194.99      6.34 o 
  -3   8   1      887.19     1027.21     20.51 o 
  -2   8   1     2360.02     2419.57     26.44 o 
  -1   8   1      267.50      256.99      7.19 o 
   0   8   1     9717.75    10575.55     90.90 o 
   1   8   1     2410.51     2472.99     24.61 o 
   2   8   1      486.52      475.31      8.67 o 
   3   8   1      759.06      997.07     15.17 o 
   4   8   1      244.07      284.50      7.63 o 
   5   8   1     2157.11     2079.17     38.22 o 
   6   8   1      565.66      551.88     17.17 o 
   7   8   1      118.76      128.99     12.40 o 
   8   8   1       25.22       13.55     13.85 o 
   9   8   1       52.09       48.82     13.13 o 
  10   8   1       63.76       91.98     15.83 o 
 -11   9   1        0.80        7.98     15.33 o 
 -10   9   1       53.70       51.20     16.02 o 
  -9   9   1        0.20      -12.06     12.06 o 
  -8   9   1      117.78      102.43     20.67 o 
  -7   9   1       34.82       54.73      8.60 o 
  -6   9   1     2956.75     2817.89     50.31 o 
  -5   9   1      309.81      309.46     12.69 o 
  -4   9   1     5727.69     5743.21     61.98 o 
  -3   9   1     1483.76     1434.77     18.13 o 
  -2   9   1     1482.99     1665.94     21.37 o 
  -1   9   1     6673.27     7090.06     73.81 o 
   0   9   1     2680.96     3098.56     30.36 o 
   1   9   1      909.96      881.62     11.87 o 
   2   9   1      479.17      421.12      8.42 o 
   3   9   1     1188.63     1210.04     15.90 o 
   4   9   1      301.00      337.99      7.92 o 
   5   9   1       39.24       25.03      3.31 o 
   6   9   1       77.11       52.16      6.08 o 
   7   9   1       36.41       42.88      9.07 o 
   8   9   1        2.32      -10.81     10.81 o 
   9   9   1       99.81      115.91     17.28 o 
  10   9   1        0.73       11.37     14.32 o 
  11   9   1        0.02       -2.95     13.26 o 
 -11  10   1        8.22      -14.58     14.58 o 
 -10  10   1       30.13       22.74     15.96 o 
  -9  10   1       50.21       52.15     16.27 o 
  -8  10   1      274.60      267.01     24.06 o 
  -7  10   1      112.25      122.30      7.57 o 
  -6  10   1      169.92      171.31     20.93 o 
  -5  10   1       46.46       29.11      6.31 o 
  -4  10   1      599.28      607.85     11.84 o 
  -3  10   1     1107.20     1016.36     20.61 o 
  -2  10   1       52.56       63.77      4.78 o 
  -1  10   1      569.73      653.06     12.29 o 
   0  10   1      215.23      182.73      5.80 o 
   1  10   1       87.45       70.28      4.06 o 
   2  10   1     1340.94     1373.00     19.50 o 
   3  10   1       11.51       -0.03      3.65 o 
   4  10   1       35.34       48.34      5.06 o 
   5  10   1      276.19      315.55      9.81 o 
   6  10   1       91.89       97.24      9.86 o 
   7  10   1      367.33      397.80     17.02 o 
   8  10   1        2.27       -8.92     12.44 o 
   9  10   1        9.36        1.82     14.14 o 
  10  10   1       10.63       10.24     15.64 o 
  11  10   1        1.09       -2.70     15.46 o 
 -11  11   1        0.35      -15.64     15.64 o 
 -10  11   1      108.29      105.11     21.99 o 
  -9  11   1       23.44       19.85     16.27 o 
  -8  11   1      549.64      595.15     36.82 o 
  -7  11   1        4.98       -6.99      6.99 o 
  -6  11   1      327.11      310.55     10.04 o 
  -5  11   1     2957.78     2816.47     34.26 o 
  -4  11   1       54.04       47.41      4.80 o 
  -3  11   1      479.68      514.06     11.62 o 
  -2  11   1     1326.00     1148.19     21.11 o 
  -1  11   1        4.14       -1.27      3.74 o 
   0  11   1     5870.92     6461.53     59.12 o 
   1  11   1       49.01       49.41      4.15 o 
   2  11   1     7288.03     7539.40     78.98 o 
   3  11   1       13.59       39.54      4.86 o 
   4  11   1       59.76       60.28      5.55 o 
   5  11   1       99.62       95.75      9.39 o 
   6  11   1      285.11      321.37     15.84 o 
   7  11   1      143.50      137.15     19.54 o 
   8  11   1       67.12       31.79     15.58 o 
   9  11   1       64.00       85.44     18.53 o 
  10  11   1        0.57      -15.20     15.20 o 
  11  11   1       23.52       60.56     20.80 o 
 -11  12   1        6.39       22.05     18.72 o 
 -10  12   1        4.30      -15.08     16.59 o 
  -9  12   1       54.86       47.81     18.72 o 
  -8  12   1       63.49       80.98     19.92 o 
  -7  12   1      206.15      150.83     11.97 o 
  -6  12   1      349.52      395.93     12.47 o 
  -5  12   1       18.88       25.52      5.09 o 
  -4  12   1     2702.02     2657.33     33.46 o 
  -3  12   1       24.72       17.98      4.91 o 
  -2  12   1      889.95     1041.73     18.99 o 
  -1  12   1     1691.98     1701.84     28.97 o 
   0  12   1      965.06      924.54     15.43 o 
   1  12   1      300.79      338.14      8.71 o 
   2  12   1     1026.64     1012.79     19.09 o 
   3  12   1      952.57      951.30     16.49 o 
   4  12   1       47.95       22.32      5.60 o 
   5  12   1      113.98      124.21      8.00 o 
   6  12   1      476.09      437.87     12.13 o 
   7  12   1      239.84      232.71     23.62 o 
   8  12   1      119.56       90.78     18.91 o 
   9  12   1      117.95      171.33     22.87 o 
  10  12   1        0.87      -15.96     15.96 o 
  11  12   1        9.80       20.23     19.98 o 
 -11  13   1       12.34        2.07     19.54 o 
 -10  13   1        4.05      -13.13     18.35 o 
  -9  13   1       30.10       44.17     19.48 o 
  -8  13   1        0.71       -9.80     16.46 o 
  -7  13   1       63.02       86.39     19.29 o 
  -6  13   1        0.03       -3.76      3.76 o 
  -5  13   1     1015.24      983.69     29.10 o 
  -4  13   1      282.81      296.47     13.61 o 
  -3  13   1      772.43      805.20     16.69 o 
  -2  13   1      596.53      698.50     18.74 o 
  -1  13   1      314.19      254.50     10.71 o 
   0  13   1      612.45      574.78     12.18 o 
   1  13   1       78.66       90.82      5.84 o 
   2  13   1       22.83        0.32      5.37 o 
   3  13   1      425.29      503.89     12.26 o 
   4  13   1       45.68       47.22      6.36 o 
   5  13   1      546.50      515.73     14.78 o 
   6  13   1     1061.74     1026.97     33.42 o 
   7  13   1       62.11       56.61     19.04 o 
   8  13   1       13.44       29.59     16.40 o 
   9  13   1        6.16       30.03     17.65 o 
  10  13   1        1.06      -17.65     17.65 o 
  11  13   1        2.78      -11.62     20.29 o 
 -11  14   1        3.28       16.33     21.49 o 
 -10  14   1        0.23      -18.66     18.66 o 
  -9  14   1       47.13       37.13     21.74 o 
  -8  14   1       34.19       50.07     21.99 o 
  -7  14   1      231.85      199.16     24.63 o 
  -6  14   1       65.60       82.99     12.39 o 
  -5  14   1      349.74      398.41     19.59 o 
  -4  14   1        1.61       -5.48      5.48 o 
  -3  14   1      196.91      227.94     10.06 o 
  -2  14   1      968.58     1002.31     21.87 o 
  -1  14   1      290.34      249.12     18.41 o 
   0  14   1       10.69       13.18      4.96 o 
   1  14   1      724.77      611.95     13.20 o 
   2  14   1      500.35      448.07     13.05 o 
   3  14   1     3362.51     3234.10     50.87 o 
   4  14   1     1298.09     1294.95     24.65 o 
   5  14   1        0.07       -7.02      7.02 o 
   6  14   1        1.63        2.40      9.72 o 
   7  14   1       11.04      -11.50     14.70 o 
   8  14   1       54.19       65.97     20.04 o 
   9  14   1       38.06       57.55     21.36 o 
  10  14   1       12.09       -6.28     19.73 o 
  11  14   1        0.18       23.50     23.94 o 
 -10  15   1       54.40       84.00     24.82 o 
  -9  15   1      269.41      396.30     36.75 o 
  -8  15   1        0.89       -9.49     18.35 o 
  -7  15   1       97.79      112.52     21.86 o 
  -6  15   1        9.23       -3.24      6.57 o 
  -5  15   1       59.43       54.83      7.50 o 
  -4  15   1       54.78       29.99      7.24 o 
  -3  15   1      754.53      694.29     17.40 o 
  -2  15   1        5.22       -1.34      8.03 o 
  -1  15   1     1755.09     1742.86     31.82 o 
   0  15   1      167.34      150.28     11.34 o 
   1  15   1      457.25      508.48     16.67 o 
   2  15   1      278.65      314.59     13.91 o 
   3  15   1     2175.32     2218.05     50.83 o 
   4  15   1      681.20      756.88     21.72 o 
   5  15   1       30.29       14.63     13.53 o 
   6  15   1        2.47        1.46     10.17 o 
   7  15   1       56.50       56.54     19.73 o 
   8  15   1       46.90       57.49     20.36 o 
   9  15   1       11.42       -0.19     19.48 o 
  10  15   1        1.97      -19.10     19.16 o 
 -10  16   1        1.25        6.09     21.61 o 
  -9  16   1       11.06        5.40     21.99 o 
  -8  16   1       49.26       35.12     22.24 o 
  -7  16   1       24.84       33.55     19.29 o 
  -6  16   1       26.02       45.77      9.41 o 
  -5  16   1       54.04       36.57      7.42 o 
  -4  16   1      120.02      112.91      9.40 o 
  -3  16   1       43.48       29.64      7.60 o 
  -2  16   1       14.08        8.13      7.36 o 
  -1  16   1       26.65       49.33      8.12 o 
   0  16   1      630.08      527.97     16.98 o 
   1  16   1       13.78        0.60      6.39 o 
   2  16   1      213.98      243.57     15.97 o 
   3  16   1     1768.71     1774.32     35.53 o 
   4  16   1      102.45       95.82     11.77 o 
   5  16   1       27.39       27.57      9.05 o 
   6  16   1       43.00       20.25     20.83 o 
   7  16   1      176.47      175.91     27.01 o 
   8  16   1       50.85       73.19     23.37 o 
   9  16   1        6.40        1.70     19.73 o 
  10  16   1       19.87       17.78     22.62 o 
 -10  17   1        7.65      -22.55     22.55 o 
  -9  17   1       30.56        9.36     23.50 o 
  -8  17   1      152.03      183.51     31.54 o 
  -7  17   1       40.62       43.48     21.49 o 
  -6  17   1       41.99       20.67     20.10 o 
  -5  17   1      556.44      555.13     17.27 o 
  -4  17   1      250.02      227.22     11.81 o 
  -3  17   1      438.42      430.01     14.62 o 
  -2  17   1     1446.78     1442.41     44.77 o 
  -1  17   1      131.07      157.00     11.26 o 
   0  17   1        0.07        0.96      7.26 o 
   1  17   1      165.61      137.31      9.65 o 
   2  17   1        8.19        8.04      7.89 o 
   3  17   1       29.17       24.19      8.35 o 
   4  17   1      214.95      228.30     15.06 o 
   5  17   1      870.60      817.68     26.13 o 
   6  17   1       45.31       38.64     20.04 o 
   7  17   1       18.91       -7.10     19.16 o 
   8  17   1        4.11       24.25     21.86 o 
   9  17   1        1.93      -11.43     22.18 o 
  10  17   1        5.12        2.58     24.94 o 
 -10  18   1        0.09       21.74     24.25 o 
  -9  18   1        0.35      -21.61     21.61 o 
  -8  18   1        0.07        1.88     22.99 o 
  -7  18   1        2.67       15.20     21.36 o 
  -6  18   1        2.39        6.16     18.72 o 
  -5  18   1        9.04        9.40      7.36 o 
  -4  18   1        7.36       13.52      6.97 o 
  -3  18   1       56.37       51.06      9.46 o 
  -2  18   1       47.18       53.77      8.02 o 
  -1  18   1     1548.92     1556.25     37.02 o 
   0  18   1      648.98      579.72     19.07 o 
   1  18   1       78.90       63.13      9.40 o 
   2  18   1     1270.11     1287.64     29.81 o 
   3  18   1       46.45       40.71     11.57 o 
   4  18   1        1.27        3.23      8.71 o 
   5  18   1       59.72       81.94     12.32 o 
   6  18   1      102.45      155.30     28.65 o 
   7  18   1        0.86      -17.03     17.03 o 
   8  18   1       17.05       15.71     22.55 o 
   9  18   1       10.30       27.52     23.37 o 
  -9  19   1       10.59       37.63     26.32 o 
  -8  19   1        0.10        2.45     24.25 o 
  -7  19   1        0.27      -18.16     20.73 o 
  -6  19   1       18.50       18.60     21.42 o 
  -5  19   1       19.49      -12.47     12.47 o 
  -4  19   1       26.43        9.20      9.59 o 
  -3  19   1       55.73       37.67      8.97 o 
  -2  19   1        0.67        0.41      7.64 o 
  -1  19   1        0.09       -2.68      6.66 o 
   0  19   1        0.40       -1.95      8.12 o 
   1  19   1      172.10      190.12     12.60 o 
   2  19   1      244.53      282.61     17.79 o 
   3  19   1        3.09        1.24     15.71 o 
   4  19   1      106.10      111.45     17.92 o 
   5  19   1       67.36       77.39     21.96 o 
   6  19   1       45.92       38.26     22.18 o 
   7  19   1       33.24       52.77     25.13 o 
   8  19   1       18.69        1.70     22.81 o 
   9  19   1       10.81       49.07     26.20 o 
  -9  20   1        5.34       -4.21     26.01 o 
  -8  20   1       10.76       29.53     26.89 o 
  -7  20   1       14.40      -10.87     19.85 o 
  -6  20   1        3.71        6.41     21.99 o 
  -5  20   1       15.72       10.22     14.52 o 
  -4  20   1       57.86       74.04     10.11 o 
  -3  20   1      154.61      158.32     12.31 o 
  -2  20   1      275.21      259.32     15.87 o 
  -1  20   1      121.88      149.74     14.27 o 
   0  20   1      491.57      471.62     17.99 o 
   1  20   1     1284.88     1456.68     39.23 o 
   2  20   1       21.45       11.64     11.88 o 
   3  20   1       37.35       25.88     14.79 o 
   4  20   1       47.34       22.64     11.14 o 
   5  20   1       85.91      102.49     18.08 o 
   6  20   1       52.01        8.61     23.25 o 
   7  20   1       19.35       22.87     24.63 o 
   8  20   1       27.16       61.88     27.45 o 
   9  20   1       21.53       25.95     28.40 o 
  -8  21   1        5.62       -6.35     25.70 o 
  -7  21   1        0.91       -4.96     24.00 o 
  -6  21   1      117.33       66.34     28.40 o 
  -5  21   1       90.75      125.70     22.71 o 
  -4  21   1       10.99       11.10      8.94 o 
  -3  21   1       19.52       32.83      9.74 o 
  -2  21   1        0.04        6.16      8.80 o 
  -1  21   1       26.27       22.94     11.19 o 
   0  21   1       46.95       52.61      9.54 o 
   1  21   1       37.50       70.27     12.66 o 
   2  21   1      295.86      353.39     33.36 o 
   3  21   1        7.09      -13.04     13.04 o 
   4  21   1      108.43      100.44     14.12 o 
   5  21   1       70.78       29.72     24.19 o 
   6  21   1       14.35       15.33     22.62 o 
   7  21   1        7.89       10.55     22.30 o 
   8  21   1        0.93      -23.50     23.50 o 
  -8  22   1        3.23       31.22     27.77 o 
  -7  22   1        6.34        2.20     24.56 o 
  -6  22   1       56.71       68.48     26.39 o 
  -5  22   1       20.48       59.24     27.39 o 
  -4  22   1      188.79      192.60     22.22 o 
  -3  22   1      281.34      253.98     15.36 o 
  -2  22   1      249.27      262.40     16.03 o 
  -1  22   1        2.92      -10.22     10.22 o 
   0  22   1       80.46       83.35     13.50 o 
   1  22   1       31.02       46.51     13.55 o 
   2  22   1      102.56      106.45     26.98 o 
   3  22   1       23.64       30.76     12.79 o 
   4  22   1       87.55       59.97     17.83 o 
   5  22   1      258.70      233.15     35.62 o 
   6  22   1       29.37       72.50     27.39 o 
   7  22   1        1.45       31.98     25.00 o 
   8  22   1        2.87       -6.16     25.44 o 
  -7  23   1        1.01      -12.13     23.43 o 
  -6  23   1        1.81      -22.62     22.62 o 
  -5  23   1      149.15      107.68     32.04 o 
  -4  23   1       45.52       69.55     19.37 o 
  -3  23   1        3.02       -2.10      9.60 o 
  -2  23   1      194.93      239.96     16.42 o 
  -1  23   1      232.98      178.24     17.31 o 
   0  23   1        6.88       -1.61     11.74 o 
   1  23   1       46.71       71.16     19.20 o 
   2  23   1      266.27      297.92     26.70 o 
   3  23   1       72.43       64.28     14.64 o 
   4  23   1      191.46      198.08     51.96 o 
   5  23   1      131.31      147.83     34.24 o 
   6  23   1       18.14       12.75     25.13 o 
   7  23   1        0.07      -20.42     23.62 o 
  -7  24   1        2.76      -24.94     24.94 o 
  -6  24   1       10.15      -24.75     24.75 o 
  -5  24   1        1.61        6.85     24.75 o 
  -4  24   1        0.05       23.00     17.84 o 
  -3  24   1      147.70      162.17     18.62 o 
  -2  24   1        6.47        7.27     13.01 o 
  -1  24   1       62.91       63.85     17.13 o 
   0  24   1        1.92       -0.59     17.69 o 
   1  24   1        3.51      -10.84     15.95 o 
   2  24   1        0.37        6.38     16.76 o 
   3  24   1      118.32      187.23     18.81 o 
   4  24   1       28.03       36.76     22.99 o 
   5  24   1        2.29        2.32     26.01 o 
   6  24   1        8.68       19.04     25.57 o 
   7  24   1        0.01      -17.53     22.37 o 
  -6  25   1       21.98       25.38     29.34 o 
  -5  25   1        0.34      -11.43     25.44 o 
  -4  25   1       45.36       17.21     26.70 o 
  -3  25   1       31.10       48.62     20.50 o 
  -2  25   1        9.69       13.82     25.62 o 
  -1  25   1       47.85       33.25     14.90 o 
   0  25   1        7.54       26.47     18.47 o 
   1  25   1        0.42       -0.55     23.15 o 
   2  25   1       84.28      142.17     24.00 o 
   3  25   1       18.22       11.31     17.07 o 
   4  25   1       47.24       52.58     28.21 o 
   5  25   1       66.04      125.09     32.98 o 
   6  25   1       10.98       18.28     28.65 o 
  -5  26   1        1.95       -1.07     26.95 o 
  -4  26   1       19.97       19.66     29.34 o 
  -3  26   1        8.67      -18.05     18.05 o 
  -2  26   1       59.54       55.44     16.46 o 
  -1  26   1       29.93       -0.13     15.33 o 
   0  26   1       18.92       26.10     26.98 o 
   1  26   1       26.72       44.94     20.78 o 
   2  26   1      188.57      284.50     29.40 o 
   3  26   1        0.45        5.18     22.40 o 
   4  26   1       80.04      153.55     35.94 o 
   5  26   1       38.94      -23.25     23.25 o 
  -4  27   1        2.21        8.04     26.58 o 
  -3  27   1        0.16      -11.95     29.12 o 
  -2  27   1       35.15       71.22     18.22 o 
  -1  27   1        3.44        6.43     20.53 o 
   0  27   1        6.61       28.80     17.53 o 
   1  27   1       15.47       14.52     19.79 o 
   2  27   1        7.13       12.91     19.93 o 
   3  27   1       10.04       41.14     32.98 o 
   4  27   1        0.12        6.91     25.82 o 
  -3  28   1        0.62       32.92     31.04 o 
  -2  28   1        3.98       21.48     21.96 o 
  -1  28   1       84.47       95.33     19.59 o 
   0  28   1       40.01       43.16     17.48 o 
   1  28   1        1.80        2.59     20.14 o 
   2  28   1        4.87      -17.11     18.20 o 
   3  28   1       65.63       56.61     31.98 o 
   0  29   1        3.74       10.93     26.76 o 
 -10   0   2      904.58     1020.98     49.63 o 
  -8   0   2       21.96        3.01      5.38 o 
  -6   0   2     7827.91     7935.05    140.40 o 
  -4   0   2      298.79      264.77      9.28 o 
  -2   0   2      236.61      296.85      6.36 o 
   2   0   2    21467.46    22195.99    309.05 o 
   4   0   2     2446.63     2166.60     58.18 o 
   6   0   2     1270.50     1322.10     43.60 o 
   8   0   2        1.91       -1.26     12.06 o 
 -10   1   2       15.71       19.99      9.50 o 
  -9   1   2       77.53       63.57      6.82 o 
  -8   1   2       56.17       35.60      4.45 o 
  -7   1   2      597.89      622.92     12.66 o 
  -6   1   2        2.52       -4.97      4.97 o 
  -5   1   2      737.31      776.74     13.17 o 
  -4   1   2      805.75      871.15     13.91 o 
  -3   1   2     1172.92     1136.57     13.52 o 
  -2   1   2      721.45      688.84      7.87 o 
  -1   1   2     2168.31     1312.74     37.07 o 
   1   1   2    21368.49    21989.68    271.52 o 
   2   1   2     4835.38     5490.54     51.61 o 
   3   1   2      540.59      692.16      9.13 o 
   4   1   2       51.57       37.31      4.54 o 
   5   1   2      165.86      164.28      6.51 o 
   6   1   2      312.25      282.70     13.45 o 
   7   1   2      210.78      237.45     31.35 o 
   8   1   2       74.43       76.65     10.86 o 
   9   1   2       99.86       81.38     19.07 o 
 -11   2   2       49.75       55.60     12.06 o 
 -10   2   2      140.43      138.17     12.38 o 
  -9   2   2       92.16       80.99      8.60 o 
  -8   2   2        0.01       -5.23      5.23 o 
  -7   2   2       10.56        6.37      4.10 o 
  -6   2   2     1425.13     1338.49     20.77 o 
  -5   2   2       47.99       74.79      4.45 o 
  -4   2   2      322.13      358.14      8.13 o 
  -3   2   2     2359.56     2355.28     23.83 o 
  -2   2   2    10133.42    10582.78     92.31 o 
  -1   2   2    48072.42    45996.26   1361.84 o 
   1   2   2      641.84      710.03     10.21 o 
   2   2   2     1368.02     1078.62     11.72 o 
   3   2   2     4477.19     4340.53     48.35 o 
   4   2   2       66.40       66.52      4.43 o 
   5   2   2      198.92      220.06      7.96 o 
   6   2   2       35.58       34.35      4.81 o 
   7   2   2      470.67      439.66     12.73 o 
   8   2   2      156.50      142.64      8.36 o 
   9   2   2        3.79       -8.63      8.63 o 
 -11   3   2       16.36       30.85     11.37 o 
 -10   3   2       29.58       28.46     11.25 o 
  -9   3   2        0.29       -3.97      6.80 o 
  -8   3   2      301.28      346.26     14.60 o 
  -7   3   2      403.64      432.32     12.19 o 
  -6   3   2      851.58      848.26     17.62 o 
  -5   3   2       69.24      100.91      6.94 o 
  -4   3   2        9.01        6.56      2.93 o 
  -3   3   2     2793.43     2947.20     52.81 o 
  -2   3   2     2928.47     3147.15     31.33 o 
  -1   3   2      904.73      909.45     13.02 o 
   0   3   2     6953.20     7200.24    104.08 o 
   1   3   2      268.48      329.06      6.32 o 
   2   3   2    30939.09    31891.66    291.34 o 
   3   3   2     6262.90     6333.63     78.21 o 
   4   3   2      258.58      299.82      6.71 o 
   5   3   2     4120.67     4062.86     51.83 o 
   6   3   2      909.40      881.96     18.21 o 
   7   3   2      466.33      405.12     12.49 o 
   8   3   2      286.36      266.09     11.39 o 
   9   3   2       10.28       -0.13     14.39 o 
 -11   4   2       14.19       -1.88     11.18 o 
 -10   4   2        6.63       -0.75     10.93 o 
  -9   4   2       68.13       65.71      8.81 o 
  -8   4   2        3.54        8.23      4.99 o 
  -7   4   2      317.93      343.89     10.81 o 
  -6   4   2       14.57       15.59      4.50 o 
  -5   4   2     1190.44     1212.39     22.70 o 
  -4   4   2     4153.55     4581.62     48.10 o 
  -3   4   2     2005.02     1918.00     20.59 o 
  -2   4   2      513.88      527.11      8.01 o 
  -1   4   2     7923.27     8371.53     85.43 o 
   0   4   2      432.99      393.70      7.80 o 
   1   4   2     3756.81     4184.91     48.07 o 
   2   4   2     2429.90     2283.22     25.46 o 
   3   4   2     3217.86     3221.07     34.55 o 
   4   4   2     1886.61     1704.28     25.59 o 
   5   4   2      141.06      126.05      5.64 o 
   6   4   2      362.85      373.36      9.93 o 
   7   4   2        1.38       -0.09      5.18 o 
   8   4   2       38.13       30.49      7.08 o 
   9   4   2       28.95       10.93     16.21 o 
 -11   5   2       30.39       32.42     13.32 o 
 -10   5   2        6.66       12.44     11.75 o 
  -9   5   2      288.43      230.33     12.60 o 
  -8   5   2       82.59       95.31      7.10 o 
  -7   5   2      265.93      298.41     10.74 o 
  -6   5   2       13.68        8.03      6.64 o 
  -5   5   2      661.88      582.39      9.77 o 
  -4   5   2      609.66      595.80      9.62 o 
  -3   5   2      815.04      904.55     11.88 o 
  -2   5   2     3697.66     3736.96     40.62 o 
  -1   5   2     1972.27     1826.60     21.94 o 
   0   5   2     2253.39     2349.60     26.74 o 
   1   5   2      318.31      386.12      7.52 o 
   2   5   2     1503.63     1501.85     18.54 o 
   3   5   2      148.24      172.16      5.42 o 
   4   5   2     5231.03     5275.38     67.91 o 
   5   5   2     4688.19     4438.81     69.37 o 
   6   5   2     1380.58     1281.00     25.19 o 
   7   5   2       20.14       29.19      4.60 o 
   8   5   2       57.75       60.57      5.75 o 
   9   5   2       48.53       77.90     16.15 o 
 -11   6   2        7.22       32.61     13.88 o 
 -10   6   2        6.58      -11.75     11.75 o 
  -9   6   2      104.44      107.93     15.58 o 
  -8   6   2       70.79       70.73      7.05 o 
  -7   6   2      732.86      782.21     17.49 o 
  -6   6   2       98.79       72.79      6.44 o 
  -5   6   2      105.11      146.50      6.10 o 
  -4   6   2       53.62       41.90      2.86 o 
  -3   6   2     2515.83     2560.13     29.64 o 
  -2   6   2        0.83       -6.21      6.21 o 
  -1   6   2     1310.35     1328.61     19.24 o 
   0   6   2        2.46        0.39      2.38 o 
   1   6   2     2948.39     2671.56     27.52 o 
   2   6   2     6963.30     7043.03     72.15 o 
   3   6   2     2187.70     2204.38     26.04 o 
   4   6   2       28.73       26.26      3.72 o 
   5   6   2      226.22      176.73     10.61 o 
   6   6   2      265.67      329.92     12.67 o 
   7   6   2       49.88       32.72      6.40 o 
   8   6   2       24.88       22.28      7.00 o 
   9   6   2      132.03      182.00     13.28 o 
  10   6   2        3.64        0.69      9.80 o 
 -11   7   2        0.83      -11.56     11.56 o 
 -10   7   2       27.49       25.70     14.39 o 
  -9   7   2      143.96      129.86     16.59 o 
  -8   7   2        6.97        1.70      6.83 o 
  -7   7   2       34.74       44.09      6.23 o 
  -6   7   2      117.53      104.09      6.37 o 
  -5   7   2      149.11      122.56      5.06 o 
  -4   7   2      321.53      354.07      7.00 o 
  -3   7   2       92.99      113.51      5.25 o 
  -2   7   2       19.58       15.94      3.63 o 
  -1   7   2     1072.49     1107.26     15.81 o 
   0   7   2      380.16      358.38      7.95 o 
   1   7   2     3124.54     3046.44     31.37 o 
   2   7   2      150.57      144.92      4.51 o 
   3   7   2     2817.48     2864.54     33.03 o 
   4   7   2     1975.68     2078.26     31.44 o 
   5   7   2       16.74        3.53      4.63 o 
   6   7   2      836.31      713.23     18.91 o 
   7   7   2      251.93      232.95     11.83 o 
   8   7   2       15.54       20.19      8.77 o 
   9   7   2        0.04       10.93     11.37 o 
  10   7   2        2.11       20.61     11.25 o 
 -11   8   2       10.59      -14.01     14.45 o 
 -10   8   2       28.05       28.77     14.51 o 
  -9   8   2      186.97      213.48     21.05 o 
  -8   8   2      732.91      670.16     33.42 o 
  -7   8   2       21.16       29.82      7.74 o 
  -6   8   2        2.94       -6.67      6.67 o 
  -5   8   2        4.93       -2.31      2.88 o 
  -4   8   2        0.96        4.71      3.27 o 
  -3   8   2     3178.46     3329.01     38.41 o 
  -2   8   2       45.76       30.42      3.84 o 
  -1   8   2     1783.89     1775.09     21.00 o 
   0   8   2     3362.69     3202.46     36.21 o 
   1   8   2      858.62      838.60     12.14 o 
   2   8   2      800.92      662.10     10.25 o 
   3   8   2     1502.92     1314.95     18.60 o 
   4   8   2       41.70       75.39      4.45 o 
   5   8   2       37.71       33.83      6.20 o 
   6   8   2       15.84       43.06     10.52 o 
   7   8   2       97.52      103.15      9.48 o 
   8   8   2      148.16      148.44     13.40 o 
   9   8   2      172.97      187.85     18.78 o 
  10   8   2        2.00       26.32     13.19 o 
 -11   9   2        4.03       16.46     15.77 o 
 -10   9   2       12.36       13.26     15.39 o 
  -9   9   2        2.72       -3.71     13.00 o 
  -8   9   2       13.33        8.54     13.38 o 
  -7   9   2      155.90      149.59     11.09 o 
  -6   9   2       88.64       91.38     12.13 o 
  -5   9   2        0.95       -3.34      3.34 o 
  -4   9   2     1583.90     1510.52     23.59 o 
  -3   9   2       26.13       13.15      3.80 o 
  -2   9   2       40.00       45.35      4.66 o 
  -1   9   2     4456.87     4976.79     50.09 o 
   0   9   2     3724.92     3582.01     40.50 o 
   1   9   2     7494.42     7534.39     71.93 o 
   2   9   2      679.52      737.71     11.53 o 
   3   9   2     2597.60     2447.35     30.31 o 
   4   9   2      245.17      202.06      6.40 o 
   5   9   2      532.38      443.26      8.46 o 
   6   9   2      162.92      217.14      9.32 o 
   7   9   2      530.01      527.82     18.40 o 
   8   9   2       62.02       43.48     14.39 o 
   9   9   2       89.12      157.88     19.04 o 
  10   9   2       97.42      119.49     18.28 o 
 -11  10   2       13.94      -10.55     15.58 o 
 -10  10   2      100.03       96.19     19.79 o 
  -9  10   2        8.83        7.16     14.76 o 
  -8  10   2      103.56      111.01     18.78 o 
  -7  10   2      359.83      386.85     14.12 o 
  -6  10   2     1048.64     1143.56     19.54 o 
  -5  10   2      497.26      480.14     12.64 o 
  -4  10   2      197.70      210.73      8.53 o 
  -3  10   2      360.95      407.41     11.46 o 
  -2  10   2      825.18      882.81     14.78 o 
  -1  10   2     1910.78     1938.73     23.47 o 
   0  10   2       99.94       99.65      5.65 o 
   1  10   2     5557.05     5976.67     58.92 o 
   2  10   2     3230.06     3260.91     37.60 o 
   3  10   2      237.08      248.20      9.37 o 
   4  10   2      922.21      912.23     15.74 o 
   5  10   2      543.79      546.33     11.81 o 
   6  10   2      176.86      228.21     10.26 o 
   7  10   2      118.89      126.01     18.72 o 
   8  10   2       10.83       26.26     14.64 o 
   9  10   2       13.68       10.05     15.33 o 
  10  10   2        0.00       13.07     15.33 o 
  11  10   2        0.67       13.76     16.59 o 
 -11  11   2        0.73       16.08     18.16 o 
 -10  11   2        0.53      -14.83     14.83 o 
  -9  11   2       30.24       29.34     17.47 o 
  -8  11   2        4.82      -13.26     13.26 o 
  -7  11   2      357.50      332.42     17.00 o 
  -6  11   2       23.68       20.75      5.26 o 
  -5  11   2     1797.04     1763.69     27.86 o 
  -4  11   2      327.93      322.07     11.12 o 
  -3  11   2     5697.97     5601.86     67.57 o 
  -2  11   2      360.74      412.14     10.43 o 
  -1  11   2      577.84      620.54     13.68 o 
   0  11   2     1864.80     2179.20     30.83 o 
   1  11   2      546.77      619.78     15.02 o 
   2  11   2      401.88      393.57     24.66 o 
   3  11   2      927.83      917.53     18.26 o 
   4  11   2       33.80       25.57      4.88 o 
   5  11   2     1041.25     1266.76     22.84 o 
   6  11   2      211.14      205.08     13.33 o 
   7  11   2      103.52      125.65     19.22 o 
   8  11   2      270.66      265.12     25.26 o 
   9  11   2       53.35       38.95     17.47 o 
  10  11   2       10.36        0.19     16.52 o 
  11  11   2       49.46       79.10     22.49 o 
 -11  12   2       18.74        0.75     19.16 o 
 -10  12   2       92.55      134.51     22.74 o 
  -9  12   2       37.33       62.95     19.35 o 
  -8  12   2       71.21       99.08     19.22 o 
  -7  12   2      166.85      202.74     23.18 o 
  -6  12   2        7.42       -7.17      7.17 o 
  -5  12   2     1335.77     1335.94     23.86 o 
  -4  12   2       50.36       27.71      5.32 o 
  -3  12   2      362.45      334.29     10.16 o 
  -2  12   2      945.49      908.75     16.13 o 
  -1  12   2     2731.58     3026.02     44.96 o 
   0  12   2       63.72       45.95      5.95 o 
   1  12   2       20.23        9.64      5.53 o 
   2  12   2     1091.49     1030.18     17.28 o 
   3  12   2      758.53      723.63     17.19 o 
   4  12   2       30.15       17.80      6.34 o 
   5  12   2      245.82      237.98      9.36 o 
   6  12   2       62.93       45.56      6.34 o 
   7  12   2       94.09       62.64     18.66 o 
   8  12   2       22.09       -1.70     15.46 o 
   9  12   2       41.55       55.41     19.54 o 
  10  12   2        4.04       32.04     19.22 o 
  11  12   2        2.09      -18.60     18.60 o 
 -11  13   2       15.82       13.70     19.79 o 
 -10  13   2        0.07       18.78     18.72 o 
  -9  13   2      106.24      130.74     23.87 o 
  -8  13   2       60.64       37.63     18.28 o 
  -7  13   2      111.98       73.90      9.55 o 
  -6  13   2       42.77       23.11      8.81 o 
  -5  13   2        1.05       -4.70      6.45 o 
  -4  13   2      174.02      166.28     11.11 o 
  -3  13   2       94.09       83.49      6.96 o 
  -2  13   2      741.35      650.55     15.24 o 
  -1  13   2       20.75       23.86      5.93 o 
   0  13   2      343.72      372.85     17.12 o 
   1  13   2      727.22      689.34     15.18 o 
   2  13   2      493.52      509.59     13.07 o 
   3  13   2       64.43       67.00      7.63 o 
   4  13   2        2.38        0.81      6.01 o 
   5  13   2       56.53       29.59      8.19 o 
   6  13   2       48.41       25.71      9.69 o 
   7  13   2       27.47       41.40     17.47 o 
   8  13   2        8.15       -3.64     16.08 o 
   9  13   2       18.84       56.98     19.60 o 
  10  13   2       28.48       47.24     21.11 o 
  11  13   2        1.61      -21.99     21.99 o 
 -11  14   2       47.17       36.56     23.06 o 
 -10  14   2        2.42      -17.65     17.65 o 
  -9  14   2       59.04       70.93     22.11 o 
  -8  14   2       59.78       82.36     21.49 o 
  -7  14   2        4.44        7.52     11.03 o 
  -6  14   2       79.42       83.21      7.49 o 
  -5  14   2       38.29        5.99      7.00 o 
  -4  14   2        0.11       -5.43      5.43 o 
  -3  14   2       60.84       55.19      6.94 o 
  -2  14   2      323.77      288.76     11.31 o 
  -1  14   2     2151.87     2084.15     35.27 o 
   0  14   2     1828.12     1876.86     32.87 o 
   1  14   2      662.14      651.45     15.28 o 
   2  14   2     1117.70     1129.54     25.82 o 
   3  14   2      546.98      475.69     16.87 o 
   4  14   2       19.41        5.86      8.09 o 
   5  14   2       43.04       22.95      7.09 o 
   6  14   2        1.23       12.74      9.87 o 
   7  14   2        1.14      -15.83     15.83 o 
   8  14   2       45.88       96.81     22.62 o 
   9  14   2        4.45       11.12     19.10 o 
  10  14   2        0.51      -19.04     19.29 o 
 -10  15   2        9.88        1.13     20.73 o 
  -9  15   2        0.31      -11.56     18.66 o 
  -8  15   2       19.04        1.88     19.98 o 
  -7  15   2      275.45      342.15     32.29 o 
  -6  15   2       49.75       57.86      8.56 o 
  -5  15   2       24.12       22.13      6.85 o 
  -4  15   2     1549.60     1602.04     27.45 o 
  -3  15   2     1763.44     1750.55     29.04 o 
  -2  15   2     1618.67     1559.34     26.76 o 
  -1  15   2      478.45      452.11     17.35 o 
   0  15   2        1.38       15.48      6.36 o 
   1  15   2       20.79       37.99      6.99 o 
   2  15   2        8.96        6.57      5.69 o 
   3  15   2      203.41      176.97     14.22 o 
   4  15   2     3718.75     3785.05     59.22 o 
   5  15   2       85.19      113.49     10.31 o 
   6  15   2      133.44      135.35     15.09 o 
   7  15   2        9.63        2.39     17.97 o 
   8  15   2      123.37       83.31     22.99 o 
   9  15   2       10.72       -2.58     18.47 o 
  10  15   2       14.05        2.51     21.36 o 
 -10  16   2        6.45       27.71     22.62 o 
  -9  16   2       10.94       25.70     23.12 o 
  -8  16   2       13.71      -19.60     19.60 o 
  -7  16   2        6.80       -0.57     18.78 o 
  -6  16   2       31.15       21.10      8.40 o 
  -5  16   2      238.45      270.27     12.34 o 
  -4  16   2      194.18      209.69     11.30 o 
  -3  16   2      327.76      332.16     12.57 o 
  -2  16   2     1007.68      997.73     21.22 o 
  -1  16   2      433.94      421.54     23.33 o 
   0  16   2      137.81      161.17     10.97 o 
   1  16   2      109.44      111.41      9.44 o 
   2  16   2       17.66       19.37      7.59 o 
   3  16   2     1325.03     1404.84     30.89 o 
   4  16   2      608.69      634.99     39.52 o 
   5  16   2        0.05       -7.08      8.17 o 
   6  16   2       55.61       56.10     20.23 o 
   7  16   2      160.45      248.98     30.03 o 
   8  16   2        0.08       -2.64     20.54 o 
   9  16   2        5.54      -17.91     19.54 o 
  10  16   2        0.16      -19.92     19.92 o 
 -10  17   2       12.08       10.68     22.62 o 
  -9  17   2        5.28       -1.63     20.86 o 
  -8  17   2       19.58       20.80     22.11 o 
  -7  17   2       15.13       22.49     19.41 o 
  -6  17   2       83.78       91.62     16.13 o 
  -5  17   2       23.19        8.59      8.13 o 
  -4  17   2      436.75      399.63     24.92 o 
  -3  17   2       48.60       56.65      8.53 o 
  -2  17   2      603.21      593.02     17.04 o 
  -1  17   2      284.33      312.36     17.27 o 
   0  17   2     1618.60     1680.61     32.88 o 
   1  17   2      172.37      179.96     11.97 o 
   2  17   2     1099.89     1047.92     26.22 o 
   3  17   2       54.97       59.69     11.70 o 
   4  17   2        6.26       -6.03     11.61 o 
   5  17   2       30.38       11.49      9.40 o 
   6  17   2        1.92       13.70     19.79 o 
   7  17   2       20.25       16.40     20.86 o 
   8  17   2      120.92      198.15     30.91 o 
   9  17   2        7.73       56.48     24.63 o 
  10  17   2        5.10      -18.41     21.61 o 
 -10  18   2       12.30       24.13     26.70 o 
  -9  18   2        0.61       27.33     23.43 o 
  -8  18   2      211.47      269.21     35.43 o 
  -7  18   2       17.59       15.96     21.30 o 
  -6  18   2        1.58      -17.84     17.84 o 
  -5  18   2        1.59        7.41      7.71 o 
  -4  18   2       32.12       47.81      8.39 o 
  -3  18   2       26.42       20.36      7.63 o 
  -2  18   2        0.00        4.85      6.48 o 
  -1  18   2        5.57       -7.43      7.83 o 
   0  18   2       28.45       14.78      8.31 o 
   1  18   2      235.02      210.11     12.75 o 
   2  18   2      224.05      217.13     15.95 o 
   3  18   2       43.76       11.04     10.09 o 
   4  18   2        6.80       -9.37      9.37 o 
   5  18   2      112.16      110.15     17.16 o 
   6  18   2       42.45       34.05     22.99 o 
   7  18   2       34.23       55.79     24.38 o 
   8  18   2        0.04       -6.53     21.93 o 
   9  18   2       29.18       63.39     27.08 o 
  -9  19   2        4.66       -2.07     23.18 o 
  -8  19   2        0.50      -15.14     20.42 o 
  -7  19   2       32.71       13.82     22.99 o 
  -6  19   2       73.26       53.40     24.31 o 
  -5  19   2      606.88      650.60     23.34 o 
  -4  19   2       45.26       33.78      8.71 o 
  -3  19   2      177.57      166.99     11.79 o 
  -2  19   2        8.26       -4.95      7.56 o 
  -1  19   2       10.31        4.36      6.67 o 
   0  19   2      751.84      757.95     27.37 o 
   1  19   2      363.07      374.61     16.56 o 
   2  19   2       51.53       61.28     12.37 o 
   3  19   2        5.38       -0.89      9.77 o 
   4  19   2       10.57       22.89     13.76 o 
   5  19   2       93.80       80.47     23.94 o 
   6  19   2       23.26       29.65     23.43 o 
   7  19   2        2.67        8.67     21.24 o 
   8  19   2        2.36      -15.02     22.74 o 
   9  19   2        3.55        8.92     26.58 o 
  -9  20   2        0.02      -16.52     23.87 o 
  -8  20   2       22.28        9.17     25.51 o 
  -7  20   2        0.42        2.89     23.50 o 
  -6  20   2        3.18      -18.91     22.18 o 
  -5  20   2        3.12      -14.73     14.73 o 
  -4  20   2      319.43      370.88     16.62 o 
  -3  20   2       39.30       50.71      9.66 o 
  -2  20   2       58.10       53.77     10.46 o 
  -1  20   2      272.74      264.23     12.96 o 
   0  20   2       25.43       10.27      8.73 o 
   1  20   2       25.38        7.79      9.05 o 
   2  20   2      258.79      232.97     17.66 o 
   3  20   2       46.05       34.68     13.56 o 
   4  20   2       21.12       -9.35      9.35 o 
   5  20   2        3.54        8.75     14.98 o 
   6  20   2       17.95       22.05     23.81 o 
   7  20   2        2.41       17.84     24.50 o 
   8  20   2       44.29       54.09     27.89 o 
   9  20   2       19.57       31.35     27.27 o 
  -8  21   2       11.88       26.14     27.71 o 
  -7  21   2        0.11       17.15     24.88 o 
  -6  21   2       97.29       72.12     28.40 o 
  -5  21   2       94.95      160.60     21.39 o 
  -4  21   2      450.45      462.08     25.76 o 
  -3  21   2       39.42       42.25     10.08 o 
  -2  21   2       13.87       20.46      9.47 o 
  -1  21   2      132.59      108.70     12.18 o 
   0  21   2       32.97        2.48      7.79 o 
   1  21   2      186.75      203.25     26.08 o 
   2  21   2      112.90      123.38     16.10 o 
   3  21   2       25.08       19.90     11.63 o 
   4  21   2      100.35       75.89     17.88 o 
   5  21   2       15.10        4.33     22.30 o 
   6  21   2        5.11       44.73     24.56 o 
   7  21   2       24.49      -22.93     22.93 o 
   8  21   2        9.11       41.59     28.08 o 
  -8  22   2       53.74       76.58     31.48 o 
  -7  22   2       26.76       29.78     26.39 o 
  -6  22   2       30.99       69.17     27.52 o 
  -5  22   2        0.03       14.89     25.26 o 
  -4  22   2       37.44       11.77     11.94 o 
  -3  22   2       45.00       52.98     10.87 o 
  -2  22   2       54.25       49.73     11.55 o 
  -1  22   2       19.54       21.85     10.32 o 
   0  22   2        7.67        7.08     13.97 o 
   1  22   2       10.91      -13.22     14.46 o 
   2  22   2       91.83       90.66     15.07 o 
   3  22   2       50.55       38.63     16.29 o 
   4  22   2        0.06      -14.70     14.70 o 
   5  22   2        0.01        2.20     23.94 o 
   6  22   2       22.61       21.49     24.13 o 
   7  22   2        9.25       -6.41     24.19 o 
   8  22   2        0.00       20.48     25.88 o 
  -7  23   2        5.04        9.99     25.57 o 
  -6  23   2       53.07       39.27     28.33 o 
  -5  23   2      170.92      170.51     35.62 o 
  -4  23   2      175.00      173.61     23.66 o 
  -3  23   2      317.10      323.58     20.61 o 
  -2  23   2       80.72       91.91     13.18 o 
  -1  23   2      277.12      297.49     17.68 o 
   0  23   2       45.64       52.85     13.77 o 
   1  23   2        1.24      -10.68     10.68 o 
   2  23   2        3.80       -9.67     11.55 o 
   3  23   2        9.44       10.49     37.76 o 
   4  23   2        1.55        5.39     17.21 o 
   5  23   2      153.43      200.60     35.50 o 
   6  23   2       11.05        1.82     24.69 o 
   7  23   2        0.20       14.64     26.64 o 
  -7  24   2        1.16       12.25     27.83 o 
  -6  24   2        0.90        6.79     26.58 o 
  -5  24   2       30.93        5.40     25.51 o 
  -4  24   2       50.85       38.89     18.86 o 
  -3  24   2       13.05        3.84     13.22 o 
  -2  24   2        1.21        2.38     10.83 o 
  -1  24   2      101.44      131.12     21.65 o 
   0  24   2       12.66       14.77     11.14 o 
   1  24   2        0.87       -7.35     12.02 o 
   2  24   2       57.03       61.24     18.89 o 
   3  24   2        2.38       19.98     17.84 o 
   4  24   2        8.85       30.97     26.76 o 
   5  24   2        0.04      -21.42     24.06 o 
   6  24   2       17.22        6.60     28.27 o 
  -6  25   2       42.06       28.90     31.04 o 
  -5  25   2        1.89      -23.69     23.69 o 
  -4  25   2        0.64        4.77     16.36 o 
  -3  25   2       15.77      -10.57     12.84 o 
  -2  25   2      131.44      162.55     15.74 o 
  -1  25   2       16.43        8.73     11.62 o 
   0  25   2       96.54      101.79     14.37 o 
   1  25   2      122.30      144.30     23.63 o 
   2  25   2       45.86       45.89     20.12 o 
   3  25   2       24.24       50.81     20.19 o 
   4  25   2        1.67        6.53     25.13 o 
   5  25   2       32.82       33.93     27.89 o 
   6  25   2        2.92       17.84     26.89 o 
  -5  26   2       16.04       -7.29     26.89 o 
  -4  26   2        9.15      -17.65     27.14 o 
  -3  26   2        9.92      -17.63     17.63 o 
  -2  26   2        0.05      -13.83     13.83 o 
  -1  26   2       87.82       77.61     17.09 o 
   0  26   2       23.37       25.56     15.17 o 
   1  26   2       10.59        7.11     28.90 o 
   2  26   2       13.45        0.07     19.03 o 
   3  26   2        1.71       17.86     19.95 o 
   4  26   2        3.94      -20.98     26.58 o 
   5  26   2       20.09        4.27     27.89 o 
  -4  27   2       12.14      -25.88     25.88 o 
  -3  27   2        0.97        5.61     28.15 o 
  -2  27   2       91.55      131.71     19.84 o 
  -1  27   2       17.07       21.86     16.24 o 
   0  27   2       30.62       72.71     17.34 o 
   1  27   2        0.63       -3.89     14.22 o 
   2  27   2        3.75      -15.45     19.23 o 
   3  27   2       18.69      -20.61     26.07 o 
   4  27   2        2.63      -22.93     22.93 o 
  -3  28   2       44.90       88.46     35.31 o 
  -2  28   2        0.84       13.11     22.49 o 
  -1  28   2       10.19       -1.01     15.33 o 
   0  28   2        1.17       10.59     15.64 o 
   1  28   2        7.19       31.13     16.26 o 
   2  28   2        5.59        9.77     16.06 o 
   3  28   2        0.20       12.00     28.02 o 
  -9   0   3        1.08       -8.69      8.69 o 
  -7   0   3     1662.12     1557.52     35.07 o 
  -5   0   3     3711.76     3688.68     69.61 o 
  -3   0   3    38283.41    39166.71    476.34 o 
  -1   0   3    31149.12    31170.13    436.04 o 
   1   0   3    20331.63    20938.61    254.85 o 
   3   0   3     1791.87     1670.19     26.72 o 
   5   0   3      228.49      260.29     10.96 o 
   7   0   3     1484.46     1435.58     25.05 o 
   9   0   3      128.57      172.64     18.91 o 
 -11   1   3        1.08      -11.25     12.00 o 
 -10   1   3       23.26       28.69     12.69 o 
  -9   1   3      603.91      562.48     15.69 o 
  -8   1   3      199.47      197.35      8.60 o 
  -7   1   3      404.03      372.64     11.01 o 
  -6   1   3      548.07      572.93     12.49 o 
  -5   1   3     1882.06     1666.28     25.11 o 
  -4   1   3       33.03       18.14      1.90 o 
  -3   1   3     1746.48     1755.14     17.88 o 
  -2   1   3      578.50      549.56      8.07 o 
  -1   1   3    13645.35    13776.92    235.57 o 
   0   1   3      145.52      155.64      6.04 o 
   1   1   3    61531.73    60622.63    559.46 o 
   2   1   3    18818.69    19467.94    177.81 o 
   3   1   3      466.92      526.12      8.80 o 
   4   1   3      164.93      144.56      4.48 o 
   5   1   3       22.84       25.62      2.91 o 
   6   1   3       66.86       78.85      3.58 o 
   7   1   3       68.64       71.83      5.34 o 
   8   1   3       29.12       40.84      5.27 o 
   9   1   3        9.39        8.05      8.85 o 
 -11   2   3       53.73       41.03     14.01 o 
 -10   2   3        1.29       28.27     12.63 o 
  -9   2   3       29.52       46.61     10.53 o 
  -8   2   3       47.39       53.26      7.15 o 
  -7   2   3     2194.20     2201.61     37.99 o 
  -6   2   3       35.07       43.76      4.91 o 
  -5   2   3     1687.34     1625.17     24.81 o 
  -4   2   3       78.92       75.88      3.83 o 
  -3   2   3        0.31       -2.01      2.01 o 
  -2   2   3     1320.61     1588.30     16.54 o 
  -1   2   3    15199.89    15873.97    137.33 o 
   0   2   3      714.17      780.85     10.14 o 
   1   2   3    15484.71    17055.12    170.08 o 
   2   2   3     2065.55     2343.48     25.85 o 
   3   2   3       93.27       99.42      5.05 o 
   4   2   3     1346.52     1450.30     20.05 o 
   5   2   3       14.70       26.75      4.01 o 
   6   2   3      186.76      183.78     11.15 o 
   7   2   3     1116.67     1057.15     18.13 o 
   8   2   3      442.23      464.89     12.04 o 
   9   2   3        0.96        0.82      6.77 o 
  10   2   3       39.38       55.47     10.11 o 
 -11   3   3       55.31       36.82     13.95 o 
 -10   3   3        2.46        4.21     11.81 o 
  -9   3   3       24.43       28.70     26.10 o 
  -8   3   3       51.10       64.47      6.73 o 
  -7   3   3       66.87       68.09      7.02 o 
  -6   3   3     1318.94     1231.53     20.93 o 
  -5   3   3      132.46       99.02      4.05 o 
  -4   3   3     3135.28     3426.43     34.54 o 
  -3   3   3      604.70      615.42      8.51 o 
  -2   3   3    20206.81    20971.75    180.61 o 
  -1   3   3        1.40        7.02      2.39 o 
   0   3   3       83.82       65.08      3.34 o 
   1   3   3     1945.44     1891.26     22.05 o 
   2   3   3       54.72       45.01      3.28 o 
   3   3   3      331.33      375.45      6.14 o 
   4   3   3      887.31     1022.37     17.35 o 
   5   3   3      181.05      190.30      9.19 o 
   6   3   3      392.39      351.51     11.06 o 
   7   3   3        3.88       -4.24      6.86 o 
   8   3   3        2.98       -0.66      7.27 o 
   9   3   3       65.02       63.40     13.22 o 
  10   3   3       36.60       23.69     10.68 o 
 -11   4   3        2.55      -12.44     12.44 o 
 -10   4   3      142.14      139.22     17.47 o 
  -9   4   3      163.82      180.31     14.33 o 
  -8   4   3        0.28       -5.34      5.34 o 
  -7   4   3        3.79        0.21      6.54 o 
  -6   4   3        1.43        6.30      5.01 o 
  -5   4   3      230.55      247.20      8.03 o 
  -4   4   3     5700.99     6149.11     64.19 o 
  -3   4   3      286.59      355.73      7.01 o 
  -2   4   3     1080.51     1256.68     15.39 o 
  -1   4   3    10297.39    10604.54    107.69 o 
   0   4   3     7609.24     7520.45     80.07 o 
   1   4   3     4179.79     4321.21     45.83 o 
   2   4   3      571.17      612.95      9.87 o 
   3   4   3     2500.62     2709.46     27.50 o 
   4   4   3     3304.73     3585.96     42.58 o 
   5   4   3      160.50      157.82     10.11 o 
   6   4   3       42.86       51.27      6.10 o 
   7   4   3      201.35      227.42     10.45 o 
   8   4   3       24.43       15.63      6.05 o 
   9   4   3       61.69       85.56     13.48 o 
  10   4   3       41.37       36.06     11.75 o 
 -11   5   3       12.92       10.55     13.95 o 
 -10   5   3      208.23      181.44     19.92 o 
  -9   5   3        3.93       -8.54     11.31 o 
  -8   5   3       12.92        2.40      5.85 o 
  -7   5   3       27.33       16.16      7.28 o 
  -6   5   3     1288.90     1319.42     26.48 o 
  -5   5   3       34.23       29.75      2.83 o 
  -4   5   3        1.32       -2.46      2.46 o 
  -3   5   3     3051.40     3385.94     34.98 o 
  -2   5   3    28919.81    29636.26    271.66 o 
  -1   5   3     4712.79     4713.95     51.81 o 
   0   5   3     1626.23     1645.98     20.67 o 
   1   5   3        6.25       11.90      2.88 o 
   2   5   3      834.51      757.15     12.84 o 
   3   5   3     1672.97     1804.07     23.10 o 
   4   5   3      542.70      542.36     12.95 o 
   5   5   3     2528.76     2437.52     35.94 o 
   6   5   3      638.51      669.24     17.09 o 
   7   5   3       34.37       25.22      6.53 o 
   8   5   3       58.93       57.51      7.38 o 
   9   5   3       15.50        8.23      8.32 o 
  10   5   3        0.79      -11.18     11.18 o 
  11   5   3       24.45      -11.94     11.94 o 
 -11   6   3       26.83       30.85     15.27 o 
 -10   6   3       71.49       71.31     16.71 o 
  -9   6   3      166.67      157.82     18.53 o 
  -8   6   3      152.02      144.22     10.26 o 
  -7   6   3      104.33      105.08      7.78 o 
  -6   6   3       93.81       69.71      4.49 o 
  -5   6   3      160.90      151.39      4.90 o 
  -4   6   3        3.42       -2.48      2.48 o 
  -3   6   3     3186.31     3334.67     35.00 o 
  -2   6   3     3212.88     3646.68     40.91 o 
  -1   6   3     7939.92     8000.90     83.30 o 
   0   6   3    20026.08    21738.37    237.76 o 
   1   6   3    11191.58    11173.84    112.92 o 
   2   6   3     1777.30     2207.48     28.87 o 
   3   6   3      427.53      510.82      9.81 o 
   4   6   3      341.60      387.88     10.06 o 
   5   6   3       17.95       14.33      8.31 o 
   6   6   3       11.40        6.79      6.05 o 
   7   6   3        2.42        0.17      5.90 o 
   8   6   3        4.20       11.59      8.89 o 
   9   6   3        2.87       -7.68      9.64 o 
  10   6   3       18.61       23.51      8.59 o 
  11   6   3        1.50       22.49     13.63 o 
 -11   7   3       17.61       23.56     15.33 o 
 -10   7   3      210.52      222.97     22.11 o 
  -9   7   3       72.03       67.22     15.77 o 
  -8   7   3       16.11        8.04     11.87 o 
  -7   7   3       49.74       48.69      7.05 o 
  -6   7   3     3804.31     3762.80    113.62 o 
  -5   7   3     1432.73     1429.31     27.28 o 
  -4   7   3      686.79      761.20     12.80 o 
  -3   7   3     3397.83     3375.26     38.82 o 
  -2   7   3       31.88       72.85      4.54 o 
  -1   7   3     3792.76     3826.01     47.30 o 
   0   7   3      514.28      423.50      9.18 o 
   1   7   3      494.24      529.72     10.33 o 
   2   7   3     3017.11     3046.59     31.67 o 
   3   7   3        9.26       -4.47      4.47 o 
   4   7   3      323.55      239.14     10.42 o 
   5   7   3      652.04      762.33     14.39 o 
   6   7   3        2.65       -5.07      5.07 o 
   7   7   3       84.42      109.24      9.21 o 
   8   7   3        0.79       -5.20      8.32 o 
   9   7   3       20.55       12.06     12.88 o 
  10   7   3        5.89       -0.50     12.19 o 
  11   7   3        2.34        2.89     14.14 o 
 -11   8   3        0.21       -2.76     15.20 o 
 -10   8   3       24.81       62.89     18.16 o 
  -9   8   3       65.44       75.33     16.77 o 
  -8   8   3       43.44       36.44     14.89 o 
  -7   8   3       11.30       24.57      6.50 o 
  -6   8   3      345.51      308.10     12.51 o 
  -5   8   3     5301.19     5149.43     62.72 o 
  -4   8   3     3032.56     2817.96     34.21 o 
  -3   8   3      890.62      751.33     13.41 o 
  -2   8   3       63.10       65.21      5.52 o 
  -1   8   3      650.93      740.97     14.47 o 
   0   8   3        6.84        7.55      3.38 o 
   1   8   3      240.44      261.71      7.44 o 
   2   8   3      186.10      201.09      6.10 o 
   3   8   3     1181.70     1363.38     19.41 o 
   4   8   3       29.76       48.73      4.25 o 
   5   8   3      120.75       87.27      7.70 o 
   6   8   3      205.07      184.35      9.87 o 
   7   8   3       20.91       -1.74      6.91 o 
   8   8   3      248.98      269.84     23.18 o 
   9   8   3        7.64       -5.47     12.13 o 
  10   8   3       16.21       22.81     14.89 o 
  11   8   3        3.84        0.88     15.27 o 
 -11   9   3       35.05       59.68     18.97 o 
 -10   9   3       88.16      126.09     21.24 o 
  -9   9   3        1.69       -8.98     12.63 o 
  -8   9   3        5.55       -1.70     12.82 o 
  -7   9   3      159.27      156.13      8.61 o 
  -6   9   3      185.79      224.88      7.86 o 
  -5   9   3      746.78      753.03     15.54 o 
  -4   9   3       81.62       96.91      6.52 o 
  -3   9   3     1493.40     1498.07     23.61 o 
  -2   9   3      260.51      364.39      9.48 o 
  -1   9   3       31.54       17.52      3.63 o 
   0   9   3      134.05      134.08      5.43 o 
   1   9   3     1769.89     1718.95     22.69 o 
   2   9   3       93.17      113.02      4.83 o 
   3   9   3     3399.92     3239.55     43.42 o 
   4   9   3       60.77       70.17     10.35 o 
   5   9   3      523.12      567.68      9.88 o 
   6   9   3        1.64       -4.52      4.52 o 
   7   9   3       56.38       61.93      9.11 o 
   8   9   3        2.53       18.47     13.95 o 
   9   9   3       51.96       61.38     16.27 o 
  10   9   3       32.14       26.64     15.83 o 
  11   9   3        2.65       11.18     16.21 o 
 -11  10   3        2.46       -4.02     17.15 o 
 -10  10   3        6.79       -6.72     15.77 o 
  -9  10   3      121.25      161.34     21.99 o 
  -8  10   3        0.37       -6.79     14.14 o 
  -7  10   3       17.05       -4.10      6.33 o 
  -6  10   3       71.47       56.06      6.07 o 
  -5  10   3      103.18      115.99     11.55 o 
  -4  10   3      943.87      875.00     17.45 o 
  -3  10   3     1258.18     1056.14     19.45 o 
  -2  10   3       41.12       23.22      4.95 o 
  -1  10   3      115.29       86.58      5.08 o 
   0  10   3     6364.94     6694.58     66.11 o 
   1  10   3       52.89       90.02      5.90 o 
   2  10   3        3.16       -3.40      3.40 o 
   3  10   3     1072.79     1066.69     19.45 o 
   4  10   3       14.54       14.43      5.19 o 
   5  10   3       57.31       49.87      5.09 o 
   6  10   3      622.12      663.66     23.81 o 
   7  10   3        8.43        4.02     13.00 o 
   8  10   3       45.34       54.03     16.59 o 
   9  10   3       30.57       48.38     17.03 o 
  10  10   3        0.12      -14.39     15.89 o 
  11  10   3        0.49       10.74     16.46 o 
 -11  11   3        1.75       -3.64     18.22 o 
 -10  11   3        0.26       -9.17     15.71 o 
  -9  11   3       31.51       18.16     15.71 o 
  -8  11   3      101.82       80.73     19.16 o 
  -7  11   3      441.66      312.68     28.33 o 
  -6  11   3       75.73       72.41      8.20 o 
  -5  11   3      319.01      253.71     10.30 o 
  -4  11   3      563.87      584.78     14.92 o 
  -3  11   3       55.44       59.14      9.34 o 
  -2  11   3      313.88      247.23      9.41 o 
  -1  11   3      169.13      203.18      8.28 o 
   0  11   3     1074.91     1050.01     25.76 o 
   1  11   3     1682.88     1482.97     29.73 o 
   2  11   3       43.18       46.03      5.98 o 
   3  11   3      382.81      401.94     12.30 o 
   4  11   3      425.68      476.97     13.65 o 
   5  11   3       24.99       17.13      6.12 o 
   6  11   3      785.73      880.13     22.54 o 
   7  11   3        0.43      -13.38     13.63 o 
   8  11   3        7.17        0.00     15.20 o 
   9  11   3       32.70       94.05     20.29 o 
  10  11   3        4.39      -16.21     16.21 o 
  11  11   3       13.78        2.70     18.91 o 
 -11  12   3       17.39       -7.41     19.92 o 
 -10  12   3        0.06      -15.64     15.64 o 
  -9  12   3       41.62       55.98     19.22 o 
  -8  12   3      123.19      101.46     21.67 o 
  -7  12   3      536.26      554.94     36.12 o 
  -6  12   3     1078.39     1025.59     27.33 o 
  -5  12   3      288.14      249.56     10.68 o 
  -4  12   3      902.82      900.57     18.96 o 
  -3  12   3     2171.86     2120.99     28.81 o 
  -2  12   3      368.92      361.69     11.67 o 
  -1  12   3      484.59      357.72     11.39 o 
   0  12   3       39.76       18.45      5.89 o 
   1  12   3      255.37      285.49     10.76 o 
   2  12   3     1867.71     1897.89     26.02 o 
   3  12   3     1517.00     1402.18     24.58 o 
   4  12   3      484.22      464.12     13.92 o 
   5  12   3       16.19       13.38      5.55 o 
   6  12   3       20.09        3.09      7.34 o 
   7  12   3       44.72       43.79     18.60 o 
   8  12   3        4.69        0.19     16.02 o 
   9  12   3        1.52      -11.25     17.91 o 
  10  12   3        4.71       -7.98     17.47 o 
  11  12   3        1.00      -18.28     18.28 o 
 -11  13   3        0.73       15.27     21.67 o 
 -10  13   3       12.08        9.80     18.85 o 
  -9  13   3      104.07      126.66     25.19 o 
  -8  13   3      147.11      170.95     24.94 o 
  -7  13   3       10.54       -0.06     15.20 o 
  -6  13   3       89.86       74.28      7.97 o 
  -5  13   3       92.80       93.97      9.53 o 
  -4  13   3     1425.34     1363.86     23.90 o 
  -3  13   3     2761.04     2495.36     50.56 o 
  -2  13   3      163.64      119.12      7.71 o 
  -1  13   3      529.05      544.49     14.19 o 
   0  13   3      607.98      605.25     16.56 o 
   1  13   3       28.85       15.71      5.89 o 
   2  13   3      235.94      203.37      8.90 o 
   3  13   3       56.14       47.90      7.89 o 
   4  13   3      320.20      317.69     17.19 o 
   5  13   3      570.24      657.96     15.75 o 
   6  13   3        0.87        3.16      8.78 o 
   7  13   3       29.56       -1.38     15.83 o 
   8  13   3       15.04       13.63     17.09 o 
   9  13   3       18.62      -11.18     18.22 o 
  10  13   3        0.20       11.56     20.61 o 
  11  13   3        1.55      -21.17     21.17 o 
 -11  14   3       25.50       72.44     25.38 o 
 -10  14   3        9.72       -8.17     19.48 o 
  -9  14   3       49.88       32.23     21.24 o 
  -8  14   3      321.48      357.35     32.48 o 
  -7  14   3       59.79       46.87     18.85 o 
  -6  14   3      254.58      267.39     22.04 o 
  -5  14   3       19.47        4.47      7.08 o 
  -4  14   3      351.78      328.78     12.92 o 
  -3  14   3      748.25      748.16     17.46 o 
  -2  14   3     1349.88     1236.32     22.87 o 
  -1  14   3      158.69      167.95      9.09 o 
   0  14   3     1198.03     1008.81     22.36 o 
   1  14   3      218.25      174.79     11.21 o 
   2  14   3      522.26      448.08     14.54 o 
   3  14   3        6.73       -8.78      8.78 o 
   4  14   3      188.21      179.67     16.10 o 
   5  14   3      316.60      352.64     14.79 o 
   6  14   3      199.55      230.76     14.57 o 
   7  14   3       97.92       99.58     21.24 o 
   8  14   3       25.67       12.13     18.60 o 
   9  14   3       10.35       12.57     19.92 o 
  10  14   3        1.98      -18.28     21.30 o 
 -10  15   3        8.23       26.58     22.18 o 
  -9  15   3       20.99      -10.99     18.16 o 
  -8  15   3      235.19      259.03     31.10 o 
  -7  15   3       72.29      102.53     22.99 o 
  -6  15   3       80.86       71.39      9.28 o 
  -5  15   3        0.01       -0.17      8.86 o 
  -4  15   3     1360.25     1467.37     26.25 o 
  -3  15   3      731.24      647.04     17.17 o 
  -2  15   3       42.55       34.98      7.20 o 
  -1  15   3      342.77      316.38     12.35 o 
   0  15   3      124.65      129.27      9.51 o 
   1  15   3       34.42       30.14      7.83 o 
   2  15   3      454.18      475.17     16.95 o 
   3  15   3      308.54      301.37     14.49 o 
   4  15   3      171.28      139.13     14.20 o 
   5  15   3       35.08       25.83      8.31 o 
   6  15   3      272.17      287.36     30.34 o 
   7  15   3       35.78       47.50     20.17 o 
   8  15   3       16.92       -8.23     19.85 o 
   9  15   3        1.29       12.19     21.42 o 
  10  15   3        0.30      -20.86     20.86 o 
 -10  16   3        5.18      -11.43     18.91 o 
  -9  16   3        1.65        0.82     19.79 o 
  -8  16   3       22.84        0.75     20.98 o 
  -7  16   3       32.56       27.27     18.47 o 
  -6  16   3        1.47       -7.97      7.97 o 
  -5  16   3        7.81        3.23      6.71 o 
  -4  16   3       70.03       59.03      8.99 o 
  -3  16   3       24.65       28.15      7.10 o 
  -2  16   3        0.60       -1.19      6.78 o 
  -1  16   3       88.56       76.96      8.35 o 
   0  16   3     1546.58     1408.87     29.00 o 
   1  16   3      356.36      359.59     14.62 o 
   2  16   3        6.36       -5.40      6.91 o 
   3  16   3      276.63      271.39     14.33 o 
   4  16   3      137.54      115.92     13.17 o 
   5  16   3       62.98       82.05      9.74 o 
   6  16   3      147.15      126.28     24.44 o 
   7  16   3       54.34       56.29     22.81 o 
   8  16   3       39.84       63.14     23.87 o 
   9  16   3       39.46       40.27     25.57 o 
  10  16   3        2.85      -21.99     21.99 o 
 -10  17   3        2.02       13.51     22.62 o 
  -9  17   3        7.48       21.24     22.55 o 
  -8  17   3       14.15       -1.70     21.24 o 
  -7  17   3        6.13        7.35     19.35 o 
  -6  17   3      245.88      249.21     14.73 o 
  -5  17   3        6.73       -4.48      6.90 o 
  -4  17   3        9.35        6.38      6.97 o 
  -3  17   3       37.25       27.15      7.15 o 
  -2  17   3      856.01      887.95     21.77 o 
  -1  17   3      886.87      812.11     20.15 o 
   0  17   3      177.94      193.04     10.97 o 
   1  17   3      962.71     1012.18     24.44 o 
   2  17   3        5.23       -6.83      6.83 o 
   3  17   3     1206.73     1225.99     37.14 o 
   4  17   3       71.72       60.41     11.89 o 
   5  17   3      108.92       81.84     12.58 o 
   6  17   3        7.75       42.28     21.55 o 
   7  17   3      120.18      179.62     29.72 o 
   8  17   3        3.69      -20.61     20.61 o 
   9  17   3       14.99       40.46     24.00 o 
  -9  18   3       12.97      -21.55     21.55 o 
  -8  18   3       24.69        0.19     22.93 o 
  -7  18   3        9.14        5.09     19.41 o 
  -6  18   3      105.66      110.45     25.38 o 
  -5  18   3       63.72       87.90     10.26 o 
  -4  18   3      423.68      391.81     16.02 o 
  -3  18   3       18.94       14.18      7.91 o 
  -2  18   3       14.75        7.56      6.50 o 
  -1  18   3      561.52      611.63     18.23 o 
   0  18   3       91.53       73.13      8.80 o 
   1  18   3      272.31      289.74     14.40 o 
   2  18   3      182.82      167.56     11.84 o 
   3  18   3       68.83       69.54     13.49 o 
   4  18   3       13.66       39.21     16.51 o 
   5  18   3      222.30      288.47     18.64 o 
   6  18   3       83.87       96.94     25.57 o 
   7  18   3        0.15       -8.29     21.86 o 
   8  18   3        0.83        3.27     23.56 o 
   9  18   3        1.86       17.47     24.50 o 
  -9  19   3       11.07       -5.47     24.06 o 
  -8  19   3        0.77        2.32     23.18 o 
  -7  19   3      226.59      188.10     31.92 o 
  -6  19   3        0.05      -19.22     19.22 o 
  -5  19   3      209.35      209.48     15.38 o 
  -4  19   3        0.61        3.64      8.23 o 
  -3  19   3       10.68       -2.30      7.94 o 
  -2  19   3       76.78       41.87     10.95 o 
  -1  19   3       56.66       63.23      8.56 o 
   0  19   3      167.90      180.83     11.58 o 
   1  19   3       59.24       63.77     12.35 o 
   2  19   3      196.68      166.45     15.26 o 
   3  19   3       41.69       47.69     12.16 o 
   4  19   3      131.84      101.47     14.47 o 
   5  19   3       17.18       27.12     20.58 o 
   6  19   3       60.52       69.17     26.20 o 
   7  19   3        9.86        5.47     20.80 o 
   8  19   3       11.75       -1.95     25.07 o 
   9  19   3        5.42      -25.32     25.32 o 
  -9  20   3      117.51      177.55     34.68 o 
  -8  20   3       10.83       -2.45     23.31 o 
  -7  20   3        5.92        5.09     21.42 o 
  -6  20   3        0.00       -9.68     22.05 o 
  -5  20   3      685.70      754.86     36.03 o 
  -4  20   3       71.45       97.74     11.38 o 
  -3  20   3       50.02       23.54      9.38 o 
  -2  20   3        2.55        3.87      8.31 o 
  -1  20   3       18.23       17.67      7.55 o 
   0  20   3       15.67       -2.40      6.77 o 
   1  20   3       35.56       19.65      8.71 o 
   2  20   3       55.13       31.23     12.83 o 
   3  20   3       67.83       76.28     14.08 o 
   4  20   3      141.33      154.51     16.23 o 
   5  20   3      137.92      109.44     28.59 o 
   6  20   3        7.18      -14.20     20.36 o 
   7  20   3       13.94      -11.75     21.67 o 
   8  20   3        0.02       15.39     25.44 o 
  -8  21   3        5.94        1.76     25.57 o 
  -7  21   3        0.48      -18.22     23.62 o 
  -6  21   3       66.94        9.05     25.07 o 
  -5  21   3       10.73       -1.90     15.13 o 
  -4  21   3       26.22       21.11     12.78 o 
  -3  21   3       29.60       18.02      9.53 o 
  -2  21   3        8.51       -9.25      9.25 o 
  -1  21   3      284.04      311.71     16.69 o 
   0  21   3        0.61        1.74      7.28 o 
   1  21   3        6.10        3.30      8.74 o 
   2  21   3      212.61      182.73     17.57 o 
   3  21   3      449.07      485.18     24.68 o 
   4  21   3       36.27       27.17     13.19 o 
   5  21   3        9.15       14.20     23.69 o 
   6  21   3        6.66       -4.52     22.93 o 
   7  21   3       18.72       36.00     26.14 o 
   8  21   3       27.94       36.82     27.33 o 
  -8  22   3       29.61       85.19     30.34 o 
  -7  22   3        0.00       14.45     25.32 o 
  -6  22   3        0.01       -7.16     23.87 o 
  -5  22   3       10.21        1.76     24.69 o 
  -4  22   3        1.28       -0.95      9.42 o 
  -3  22   3        7.24        9.14      9.75 o 
  -2  22   3       39.99       52.07     11.55 o 
  -1  22   3      333.25      310.28     17.82 o 
   0  22   3       12.18        6.80      9.38 o 
   1  22   3       26.09        8.89      8.48 o 
   2  22   3       42.62       62.91     14.46 o 
   3  22   3       10.66       -2.55     11.81 o 
   4  22   3       56.89       66.92     18.42 o 
   5  22   3       20.70       20.54     25.13 o 
   6  22   3        1.70       20.17     25.26 o 
   7  22   3        0.04       31.22     26.14 o 
  -7  23   3       15.97        7.92     26.01 o 
  -6  23   3       16.00       19.04     26.20 o 
  -5  23   3       22.69       11.43     26.89 o 
  -4  23   3        0.36      -15.18     15.18 o 
  -3  23   3        4.73       -8.09     11.04 o 
  -2  23   3      139.69      143.42     14.16 o 
  -1  23   3       16.64        4.81     10.67 o 
   0  23   3       36.12       27.06     11.45 o 
   1  23   3        0.02       -9.40      9.66 o 
   2  23   3       26.84       20.05     13.38 o 
   3  23   3       12.69       -4.00     15.90 o 
   4  23   3      192.68      260.94     26.86 o 
   5  23   3       11.46       -4.33     23.94 o 
   6  23   3       33.04       81.30     29.90 o 
   7  23   3        0.72      -21.11     22.99 o 
  -7  24   3       11.11       -8.42     26.58 o 
  -6  24   3        1.16      -15.20     23.81 o 
  -5  24   3        1.95      -18.28     23.25 o 
  -4  24   3       12.75        6.17     17.23 o 
  -3  24   3        5.12       -8.18     10.15 o 
  -2  24   3      163.20      183.70     21.94 o 
  -1  24   3       33.69       25.57     11.89 o 
   0  24   3        2.09       -9.86      9.86 o 
   1  24   3       29.53       12.66     11.42 o 
   2  24   3       50.13       73.83     20.12 o 
   3  24   3       35.21       74.19     19.73 o 
   4  24   3       21.30       21.49     26.20 o 
   5  24   3        4.50       25.00     27.33 o 
   6  24   3        5.77        5.15     26.20 o 
  -6  25   3       10.63       -0.13     26.14 o 
  -5  25   3        4.61        4.46     26.45 o 
  -4  25   3       52.16       74.90     20.28 o 
  -3  25   3        0.61        4.32     14.54 o 
  -2  25   3       23.53       25.83     12.23 o 
  -1  25   3        7.25       -5.72     10.92 o 
   0  25   3        1.01       13.29     11.38 o 
   1  25   3        7.65       20.93     13.73 o 
   2  25   3        3.21      -11.21     19.97 o 
   3  25   3      122.02      148.18     24.27 o 
   4  25   3       47.78       95.49     32.10 o 
   5  25   3        3.70      -24.88     24.88 o 
   6  25   3        4.34      -17.40     25.32 o 
  -5  26   3       12.65       23.43     29.34 o 
  -4  26   3       30.36       80.29     32.79 o 
  -3  26   3        3.51       37.48     19.91 o 
  -2  26   3       41.87       44.91     16.63 o 
  -1  26   3       29.33       35.88     12.85 o 
   0  26   3        0.18        5.11     14.11 o 
   1  26   3        5.25      -13.44     17.50 o 
   2  26   3       16.43       12.59     14.92 o 
   3  26   3       21.88       46.50     20.75 o 
   4  26   3        9.34        8.80     27.45 o 
   5  26   3        0.01        7.60     27.58 o 
  -4  27   3        1.30       11.37     25.26 o 
  -3  27   3        5.46       35.01     20.74 o 
  -2  27   3        8.10       22.96     15.17 o 
  -1  27   3        3.75      -14.65     14.65 o 
   0  27   3      121.98      148.49     20.50 o 
   1  27   3        0.48        0.68     15.88 o 
   2  27   3        0.45      -14.72     14.72 o 
   3  27   3       69.64       83.48     23.42 o 
   4  27   3        0.75        8.48     28.40 o 
  -2  28   3        0.00        4.08     19.68 o 
  -1  28   3       35.52       61.95     18.31 o 
   0  28   3        0.05       -7.22     16.07 o 
   1  28   3       16.26       -9.79     16.33 o 
   2  28   3       31.89       33.57     22.88 o 
 -10   0   4      104.35       65.46     12.85 o 
  -8   0   4      387.18      437.21     18.57 o 
  -6   0   4        4.34       -1.08      6.30 o 
  -4   0   4     3224.32     3258.45     44.14 o 
  -2   0   4     9390.40     9371.06    117.29 o 
   0   0   4    23848.15    25572.53    310.55 o 
   2   0   4      423.36      365.63      8.69 o 
   4   0   4      213.18      212.33      9.63 o 
   6   0   4       49.43       49.28      6.23 o 
   8   0   4      737.16      790.82     34.49 o 
 -11   1   4       42.97       72.56     16.40 o 
 -10   1   4      138.97      130.84     14.75 o 
  -9   1   4       16.35        8.25     10.77 o 
  -8   1   4       15.53        4.61      5.80 o 
  -7   1   4      149.71      131.53      7.72 o 
  -6   1   4      993.34     1004.02     18.79 o 
  -5   1   4       13.87       15.09      2.29 o 
  -4   1   4      748.70      752.07     11.52 o 
  -3   1   4     2904.21     2913.22     28.50 o 
  -2   1   4      551.24      596.92      8.83 o 
  -1   1   4     5383.66     5746.57     52.26 o 
   0   1   4    10912.74    10925.03     95.89 o 
   1   1   4    10462.21    10595.23     92.92 o 
   2   1   4     1167.06     1186.86     14.14 o 
   3   1   4     1191.09     1178.03     13.75 o 
   4   1   4     1425.56     1317.96     16.57 o 
   5   1   4      291.04      285.96      6.80 o 
   6   1   4      231.24      255.95     13.08 o 
   7   1   4      109.19      147.61      6.49 o 
   8   1   4      249.28      240.54     11.51 o 
   9   1   4      169.44      158.54      9.92 o 
  10   1   4        0.01        4.52      9.17 o 
 -11   2   4       13.22       21.42     14.45 o 
 -10   2   4      194.49      257.52     22.62 o 
  -9   2   4      146.17      147.83     17.47 o 
  -8   2   4      218.13      238.42     10.40 o 
  -7   2   4      568.97      564.30     14.38 o 
  -6   2   4      137.17      171.95      8.73 o 
  -5   2   4      695.30      724.59     10.24 o 
  -4   2   4      144.46      104.99      5.58 o 
  -3   2   4     3531.13     3446.35     33.11 o 
  -2   2   4      301.77      287.16      6.09 o 
  -1   2   4     3517.33     3504.14     33.45 o 
   0   2   4     1770.67     1967.13     20.34 o 
   1   2   4      478.26      493.22      8.28 o 
   2   2   4      970.84     1106.34     13.62 o 
   3   2   4     1210.15     1292.23     14.89 o 
   4   2   4      696.59      765.54     12.58 o 
   5   2   4      224.14      195.72      5.97 o 
   6   2   4      935.30      981.73     14.32 o 
   7   2   4      266.26      256.09      8.31 o 
   8   2   4      248.05      289.21      8.80 o 
   9   2   4        3.72        8.15     10.99 o 
  10   2   4       23.56       15.71     10.43 o 
 -11   3   4       27.17       20.54     14.32 o 
 -10   3   4      131.64      147.45     19.16 o 
  -9   3   4       40.92       71.33     12.05 o 
  -8   3   4        0.39       -1.53      7.14 o 
  -7   3   4      826.91      862.60     18.24 o 
  -6   3   4      942.10      909.85     18.19 o 
  -5   3   4       30.24       11.83      2.41 o 
  -4   3   4     3164.06     3483.93     33.60 o 
  -3   3   4     4247.17     4449.31     41.80 o 
  -2   3   4       13.04        7.51      2.58 o 
  -1   3   4     1923.59     2129.31     23.55 o 
   0   3   4     2439.32     2397.44     25.89 o 
   1   3   4      470.06      461.49      8.08 o 
   2   3   4     6024.04     5986.18     62.17 o 
   3   3   4      394.24      480.94      7.71 o 
   4   3   4      622.29      605.03     10.95 o 
   5   3   4      762.61      753.25     16.31 o 
   6   3   4       36.66       46.96      4.96 o 
   7   3   4      130.86      150.59      7.76 o 
   8   3   4       43.31       52.96      5.35 o 
   9   3   4       27.14       34.37      7.36 o 
  10   3   4        3.69       -1.95     10.55 o 
 -11   4   4        3.20       -1.82     14.26 o 
 -10   4   4       64.24       53.34     15.96 o 
  -9   4   4      139.29      141.29     17.28 o 
  -8   4   4      593.61      624.38     18.75 o 
  -7   4   4       28.37       18.28      6.75 o 
  -6   4   4     1687.35     1651.02     22.74 o 
  -5   4   4      341.89      403.39      8.35 o 
  -4   4   4     2389.89     2784.43     29.78 o 
  -3   4   4     2234.43     2294.12     25.46 o 
  -2   4   4      189.27      144.73      5.05 o 
  -1   4   4       72.28       82.21      4.02 o 
   0   4   4        1.68       -1.57      2.84 o 
   1   4   4       54.76       50.78      3.70 o 
   2   4   4     1263.77     1158.68     15.90 o 
   3   4   4      996.80      928.13     13.58 o 
   4   4   4        2.08        0.12      2.38 o 
   5   4   4      417.33      427.65     10.65 o 
   6   4   4      102.74       93.38      5.91 o 
   7   4   4      609.68      643.53     15.03 o 
   8   4   4      176.16      121.39      7.54 o 
   9   4   4       90.44       90.36     11.03 o 
  10   4   4       16.40       18.09     11.81 o 
 -11   5   4        4.41       -9.68     14.14 o 
 -10   5   4        7.54        6.85     14.45 o 
  -9   5   4      137.70      182.38     19.54 o 
  -8   5   4       36.18       39.09      9.53 o 
  -7   5   4      410.29      442.77     15.74 o 
  -6   5   4      962.69      960.91     20.68 o 
  -5   5   4     1790.07     1781.50     22.66 o 
  -4   5   4       97.53       62.38      3.77 o 
  -3   5   4      454.23      557.88     11.46 o 
  -2   5   4      377.85      422.55      8.47 o 
  -1   5   4       24.35       11.15      3.10 o 
   0   5   4     1448.67     1493.83     19.83 o 
   1   5   4     4961.57     4878.96     69.66 o 
   2   5   4        0.05       -3.51      3.51 o 
   3   5   4     4428.42     4421.94     47.90 o 
   4   5   4      152.27      149.63      7.37 o 
   5   5   4      684.90      715.97     14.29 o 
   6   5   4       24.27       26.19      5.01 o 
   7   5   4       21.12        4.43      7.85 o 
   8   5   4       11.51        8.17      6.82 o 
   9   5   4       17.21       28.23     10.88 o 
  10   5   4        0.10       -6.79     17.53 o 
  11   5   4       22.30       14.64     13.76 o 
 -12   6   4       28.70       23.87     17.21 o 
 -11   6   4        5.45       15.20     15.58 o 
 -10   6   4       29.76       43.22     16.46 o 
  -9   6   4        3.24      -10.93     12.25 o 
  -8   6   4        9.53       -1.29      9.35 o 
  -7   6   4      908.19      858.76     31.41 o 
  -6   6   4      448.66      470.18     16.49 o 
  -5   6   4      503.15      446.87     10.80 o 
  -4   6   4      393.99      335.49      8.39 o 
  -3   6   4      526.52      568.40     10.33 o 
  -2   6   4      325.44      404.12      8.77 o 
  -1   6   4     2077.11     2191.62     27.19 o 
   0   6   4     1890.07     1845.20     23.68 o 
   1   6   4      844.96      731.69     12.35 o 
   2   6   4      254.00      195.54      6.78 o 
   3   6   4     2995.83     3145.03     36.08 o 
   4   6   4      314.79      241.10      6.98 o 
   5   6   4        0.29        2.07      3.60 o 
   6   6   4        0.29       -2.53      5.30 o 
   7   6   4      452.35      412.51     15.64 o 
   8   6   4      146.79      126.83      9.90 o 
   9   6   4        0.52        6.22      8.62 o 
  10   6   4        0.58       -8.74      8.74 o 
  11   6   4       54.84       27.45     14.76 o 
 -12   7   4        6.49       -0.44     16.90 o 
 -11   7   4        0.59       17.21     16.08 o 
 -10   7   4        8.10       -6.35     14.32 o 
  -9   7   4       19.33       22.68     14.32 o 
  -8   7   4      204.50      226.17     21.80 o 
  -7   7   4       89.61       70.17      8.47 o 
  -6   7   4       84.35       90.03      5.84 o 
  -5   7   4      341.01      276.51      9.55 o 
  -4   7   4     1301.67     1358.30     21.58 o 
  -3   7   4     4744.65     5200.52     55.41 o 
  -2   7   4     2259.98     2508.56     30.98 o 
  -1   7   4       46.86       21.32      3.66 o 
   0   7   4      467.01      388.84     10.13 o 
   1   7   4      896.09      854.04     13.98 o 
   2   7   4     3471.31     3510.52     40.21 o 
   3   7   4      401.84      462.92     10.11 o 
   4   7   4      545.89      529.27     10.64 o 
   5   7   4      254.83      216.98      8.91 o 
   6   7   4      966.59      831.87     26.64 o 
   7   7   4      290.80      370.79     24.08 o 
   8   7   4       23.06       48.63     10.63 o 
   9   7   4        4.43        5.02      9.25 o 
  10   7   4        1.02      -18.52     21.08 o 
  11   7   4        8.42       -7.10     13.70 o 
 -12   8   4       18.78       61.76     21.55 o 
 -11   8   4        1.38        8.80     16.90 o 
 -10   8   4       35.04       52.90     17.65 o 
  -9   8   4      202.68      211.09     23.12 o 
  -8   8   4       57.64       78.53     16.59 o 
  -7   8   4      141.09      124.88      7.55 o 
  -6   8   4      154.68      141.45      6.78 o 
  -5   8   4       79.09       65.64      6.05 o 
  -4   8   4        3.53        2.66      4.16 o 
  -3   8   4        5.07       -3.53      3.97 o 
  -2   8   4     4362.60     4628.86     52.26 o 
  -1   8   4     1422.47     1435.79     22.72 o 
   0   8   4     1192.64     1247.33     20.67 o 
   1   8   4      118.83      100.30      5.44 o 
   2   8   4      576.49      648.24     12.48 o 
   3   8   4     3715.32     3624.58     45.79 o 
   4   8   4      210.24      229.43      7.63 o 
   5   8   4       19.50       15.98      6.13 o 
   6   8   4       67.83       94.27     12.99 o 
   7   8   4       15.87       27.77      8.00 o 
   8   8   4       38.80       26.07     13.51 o 
   9   8   4       39.93       43.20     14.26 o 
  10   8   4        8.20        5.17     19.57 o 
  11   8   4        2.95      -14.14     14.14 o 
 -12   9   4       22.92       37.13     20.92 o 
 -11   9   4       16.49       -9.55     17.03 o 
 -10   9   4      122.34      114.09     22.18 o 
  -9   9   4       32.09       45.86     17.53 o 
  -8   9   4        1.25      -12.06     12.06 o 
  -7   9   4      563.42      584.69     15.97 o 
  -6   9   4      182.13      143.41     11.00 o 
  -5   9   4      408.61      431.59     11.42 o 
  -4   9   4      426.57      385.70     11.54 o 
  -3   9   4     2176.37     2047.87     30.20 o 
  -2   9   4     2359.99     2258.81     36.76 o 
  -1   9   4      121.61      148.04      7.08 o 
   0   9   4      279.78      280.42      9.92 o 
   1   9   4     1645.93     1669.45     25.77 o 
   2   9   4      238.35      232.18      7.53 o 
   3   9   4        6.27        9.29      3.96 o 
   4   9   4      947.90      922.62     17.93 o 
   5   9   4      263.01      235.97      6.73 o 
   6   9   4     1183.19     1280.10     22.07 o 
   7   9   4       18.16       24.12     11.53 o 
   8   9   4        0.73       23.31     14.39 o 
   9   9   4        4.72       -0.76     11.17 o 
  10   9   4       10.29       18.92     18.06 o 
  11   9   4        0.26       -9.05     15.02 o 
 -11  10   4      117.64      119.62     24.75 o 
 -10  10   4        0.01       25.13     18.16 o 
  -9  10   4      188.10      229.00     24.82 o 
  -8  10   4        2.84       -8.23     14.14 o 
  -7  10   4        1.70       -0.61      8.54 o 
  -6  10   4       77.80       88.07      7.72 o 
  -5  10   4      862.74      782.17     15.75 o 
  -4  10   4      219.77      185.90     11.06 o 
  -3  10   4      357.87      305.93     12.07 o 
  -2  10   4     2665.14     2773.62     66.96 o 
  -1  10   4       21.27       31.15      7.74 o 
   0  10   4      568.21      666.23     13.16 o 
   1  10   4       10.99       -1.21      6.77 o 
   2  10   4        1.36       -3.62      3.62 o 
   3  10   4      795.63      746.28     15.79 o 
   4  10   4       21.37        8.42      6.89 o 
   5  10   4       22.52       29.70      5.00 o 
   6  10   4      103.34      124.03      8.86 o 
   7  10   4       24.68       30.91     15.27 o 
   8  10   4       27.46       14.39     16.08 o 
   9  10   4        3.02      -14.70     14.70 o 
  10  10   4       56.41       97.42     15.56 o 
  11  10   4        0.80       22.93     18.47 o 
 -11  11   4       36.39        5.72     20.61 o 
 -10  11   4        1.02        5.21     17.59 o 
  -9  11   4      100.95      100.96     22.37 o 
  -8  11   4       55.74       68.29     19.66 o 
  -7  11   4      184.62      143.60     13.45 o 
  -6  11   4       57.95       42.12      6.94 o 
  -5  11   4       56.59       41.39      6.62 o 
  -4  11   4       49.52       23.15      6.30 o 
  -3  11   4       16.23       18.51      5.47 o 
  -2  11   4      572.67      538.97     17.17 o 
  -1  11   4     2351.89     2591.73     36.00 o 
   0  11   4      620.96      512.34     22.20 o 
   1  11   4        0.87       -3.79      3.83 o 
   2  11   4        3.69        2.24      4.52 o 
   3  11   4        0.84       -3.85      3.85 o 
   4  11   4      522.86      498.85     14.08 o 
   5  11   4      456.24      407.35     16.70 o 
   6  11   4       74.35      103.07     10.52 o 
   7  11   4       93.36       69.05     19.41 o 
   8  11   4      133.35      146.70     22.49 o 
   9  11   4        0.28      -16.15     16.15 o 
  10  11   4        7.26        6.24     13.22 o 
  11  11   4        7.78       -2.07     18.06 o 
 -11  12   4       14.44        4.21     21.42 o 
 -10  12   4       17.19        8.92     19.48 o 
  -9  12   4        1.08      -15.33     15.33 o 
  -8  12   4       46.22       38.95     18.35 o 
  -7  12   4       91.75      121.13     21.49 o 
  -6  12   4        7.14        3.13      6.16 o 
  -5  12   4      101.11       76.83      7.88 o 
  -4  12   4     1040.66     1125.80     24.65 o 
  -3  12   4        5.95        5.03      6.15 o 
  -2  12   4        4.43        7.47      5.22 o 
  -1  12   4     2679.66     2685.20     37.63 o 
   0  12   4       19.61       22.63      9.04 o 
   1  12   4       15.74        6.65      4.90 o 
   2  12   4      806.95      815.74     18.26 o 
   3  12   4       73.04       66.42      5.74 o 
   4  12   4      175.33      135.51      8.97 o 
   5  12   4      327.46      294.68     10.62 o 
   6  12   4      541.62      660.73     21.59 o 
   7  12   4       13.07       -7.73     16.27 o 
   8  12   4        3.05      -14.76     15.71 o 
   9  12   4       11.47       16.33     17.97 o 
  10  12   4       27.75       14.29     13.95 o 
  11  12   4       44.70       60.73     21.14 o 
 -11  13   4       15.21       47.31     23.69 o 
 -10  13   4       88.41      115.41     25.88 o 
  -9  13   4        3.65        3.39     17.91 o 
  -8  13   4       44.38       24.69     19.29 o 
  -7  13   4        5.45       -0.44     16.71 o 
  -6  13   4        0.19       -3.02      6.97 o 
  -5  13   4     1995.20     2043.50     36.76 o 
  -4  13   4     1391.42     1419.01     28.98 o 
  -3  13   4      655.59      721.49     16.95 o 
  -2  13   4      834.63      770.32     17.30 o 
  -1  13   4     1198.46     1253.11     22.67 o 
   0  13   4      503.33      494.32     13.85 o 
   1  13   4      180.96      152.35     16.03 o 
   2  13   4       40.70       35.05      6.49 o 
   3  13   4     1453.91     1437.47     26.20 o 
   4  13   4      546.11      534.04     15.90 o 
   5  13   4      378.19      491.22     18.60 o 
   6  13   4        6.18        2.72      8.42 o 
   7  13   4      144.45       79.66     20.67 o 
   8  13   4       10.57       -1.38     16.84 o 
   9  13   4        8.42       -1.19     19.66 o 
  10  13   4       78.40      161.71     19.50 o 
 -11  14   4       23.24       70.24     26.39 o 
 -10  14   4        4.43       19.66     19.98 o 
  -9  14   4      117.81      140.73     27.20 o 
  -8  14   4        2.01        5.59     19.04 o 
  -7  14   4       62.70       65.65     21.67 o 
  -6  14   4      106.10      104.85     10.86 o 
  -5  14   4       91.62      100.22     11.26 o 
  -4  14   4       48.65       25.31      6.77 o 
  -3  14   4        1.30       -5.89      5.89 o 
  -2  14   4      594.96      564.92     15.53 o 
  -1  14   4      427.86      442.90     13.96 o 
   0  14   4     1740.27     1667.32     28.01 o 
   1  14   4      200.82      183.53      9.54 o 
   2  14   4      991.83     1003.41     22.03 o 
   3  14   4       29.45       30.82      6.65 o 
   4  14   4      771.04      652.98     23.89 o 
   5  14   4      951.88     1001.82     35.14 o 
   6  14   4      116.55       72.68     14.66 o 
   7  14   4        2.66      -14.89     14.95 o 
   8  14   4        2.38      -12.44     17.40 o 
   9  14   4        1.31       23.56     22.05 o 
  10  14   4        0.09       29.64     15.37 o 
 -10  15   4       28.65       42.60     23.43 o 
  -9  15   4       12.25      -16.21     19.35 o 
  -8  15   4      113.34      128.67     26.58 o 
  -7  15   4       59.96       62.89     21.49 o 
  -6  15   4      237.41      222.75     21.46 o 
  -5  15   4      432.15      492.26     28.87 o 
  -4  15   4       94.84       81.46      9.86 o 
  -3  15   4      309.54      304.19     12.31 o 
  -2  15   4     1112.98     1179.74     23.34 o 
  -1  15   4      876.67      892.65     21.09 o 
   0  15   4       89.93       80.99      8.16 o 
   1  15   4       13.35        6.29      6.28 o 
   2  15   4       14.57       30.31      7.24 o 
   3  15   4        8.71        0.97      9.73 o 
   4  15   4        8.68       -3.81      9.16 o 
   5  15   4        0.60       -5.35      8.98 o 
   6  15   4        7.00       15.15     12.34 o 
   7  15   4        0.17       -6.22     17.34 o 
   8  15   4        5.69        4.84     19.54 o 
   9  15   4       17.67       39.45     25.19 o 
  10  15   4        3.49      -13.55     24.56 o 
 -10  16   4       12.16      -13.63     20.80 o 
  -9  16   4        1.83       16.71     21.74 o 
  -8  16   4      239.43      257.90     32.29 o 
  -7  16   4       94.92      108.81     25.07 o 
  -6  16   4       33.42       28.75      9.30 o 
  -5  16   4       57.75       58.36      8.63 o 
  -4  16   4       21.74       27.74      8.51 o 
  -3  16   4      378.64      343.61     16.86 o 
  -2  16   4      540.96      508.41     15.98 o 
  -1  16   4       47.31       55.58      7.97 o 
   0  16   4     1977.85     2001.74     33.00 o 
   1  16   4     1016.73      976.64     21.12 o 
   2  16   4       34.36       25.41      9.46 o 
   3  16   4       13.37       19.75     10.60 o 
   4  16   4      119.81      135.35     13.57 o 
   5  16   4       33.50       35.34     10.29 o 
   6  16   4       28.84       17.24     13.42 o 
   7  16   4       36.13       19.85     20.92 o 
   8  16   4       17.33       33.17     22.49 o 
   9  16   4        5.09      -10.87     22.43 o 
  10  16   4        3.78      -17.25     17.25 o 
 -10  17   4       12.62       13.00     23.81 o 
  -9  17   4        1.18      -16.52     20.67 o 
  -8  17   4       63.07      100.77     26.89 o 
  -7  17   4       16.54        4.21     18.72 o 
  -6  17   4        0.29       -4.40     13.02 o 
  -5  17   4        3.55       -2.84      7.25 o 
  -4  17   4       27.23       38.55      8.15 o 
  -3  17   4      202.49      231.66     11.78 o 
  -2  17   4        5.49       -6.46      6.46 o 
  -1  17   4        1.72        9.11      7.25 o 
   0  17   4      199.24      202.94     14.63 o 
   1  17   4      141.16      145.03     10.21 o 
   2  17   4      695.07      718.54     20.56 o 
   3  17   4      429.07      410.98     20.72 o 
   4  17   4       46.48       47.24     14.58 o 
   5  17   4       19.55        8.63     13.79 o 
   6  17   4        5.33      -10.91     13.30 o 
   7  17   4       48.74       55.10     24.06 o 
   8  17   4        0.00       34.49     26.39 o 
   9  17   4        0.05       -1.88     24.00 o 
  -9  18   4        6.20      -13.38     21.74 o 
  -8  18   4       26.75       23.25     24.56 o 
  -7  18   4        0.56      -18.41     18.41 o 
  -6  18   4       24.38       10.43     20.23 o 
  -5  18   4       50.86       28.14      9.02 o 
  -4  18   4      446.79      496.02     18.39 o 
  -3  18   4       21.79       22.11      8.29 o 
  -2  18   4       15.55       -3.68      7.41 o 
  -1  18   4     1435.97     1422.63     39.62 o 
   0  18   4        0.45       -6.68      6.68 o 
   1  18   4      626.33      672.90     18.85 o 
   2  18   4      204.32      246.04     13.55 o 
   3  18   4      125.75      151.84     14.66 o 
   4  18   4       16.33       13.25     11.43 o 
   5  18   4       77.32       86.26     13.28 o 
   6  18   4        8.40       32.92     15.99 o 
   7  18   4        0.21        4.15     22.62 o 
   8  18   4       71.58       64.27     28.46 o 
   9  18   4        7.19       15.20     26.83 o 
  -9  19   4        0.10       24.82     24.63 o 
  -8  19   4        8.96       -6.85     21.86 o 
  -7  19   4       97.73      116.35     28.27 o 
  -6  19   4        1.37       15.77     21.36 o 
  -5  19   4       43.38       12.47      9.02 o 
  -4  19   4      155.18      175.12     12.62 o 
  -3  19   4        3.11        1.43      7.97 o 
  -2  19   4      332.63      372.41     16.82 o 
  -1  19   4       35.45       18.06      7.34 o 
   0  19   4        0.27        4.50      7.22 o 
   1  19   4      179.23      178.86     11.46 o 
   2  19   4      109.35      119.42     11.25 o 
   3  19   4        4.04        6.08     10.89 o 
   4  19   4        9.78       24.46     11.65 o 
   5  19   4      123.38       93.55     18.43 o 
   6  19   4       51.52       65.09     24.75 o 
   7  19   4        8.92       32.48     25.32 o 
   8  19   4       15.21       33.17     26.20 o 
   9  19   4        1.62      -23.31     23.31 o 
  -9  20   4        2.38       18.35     24.75 o 
  -8  20   4       34.43       74.20     26.95 o 
  -7  20   4        8.58       21.11     22.93 o 
  -6  20   4       14.62       15.33     23.25 o 
  -5  20   4       46.59       27.91     13.52 o 
  -4  20   4       89.25      114.91     16.01 o 
  -3  20   4      140.56      118.18     11.95 o 
  -2  20   4      113.98      112.06     11.76 o 
  -1  20   4        0.02        2.80      7.41 o 
   0  20   4      188.90      170.98     15.28 o 
   1  20   4        0.83       -7.51      7.51 o 
   2  20   4      611.58      682.61     30.93 o 
   3  20   4      196.02      187.22     23.44 o 
   4  20   4       51.94       65.86     15.84 o 
   5  20   4       65.89      138.15     29.40 o 
   6  20   4        0.53       22.81     25.57 o 
   7  20   4        1.11      -22.30     22.30 o 
   8  20   4       25.85       69.67     29.21 o 
  -8  21   4       30.58       63.45     28.02 o 
  -7  21   4        6.64       39.77     26.70 o 
  -6  21   4       47.86       14.51     24.44 o 
  -5  21   4        0.00       -1.20     15.46 o 
  -4  21   4       71.74       54.74     10.86 o 
  -3  21   4        2.55       -8.75      8.75 o 
  -2  21   4      384.69      361.39     17.92 o 
  -1  21   4        3.71       -9.96      9.96 o 
   0  21   4        1.12       -7.43      7.43 o 
   1  21   4        0.15       -7.56      7.58 o 
   2  21   4      108.48      116.67     11.05 o 
   3  21   4       73.50       77.89     14.57 o 
   4  21   4       34.16       45.10     16.91 o 
   5  21   4        6.26        3.39     23.37 o 
   6  21   4        8.20      -21.61     21.61 o 
   7  21   4        9.96       23.69     25.88 o 
   8  21   4        1.28       -8.98     26.45 o 
  -8  22   4        4.10       30.97     28.52 o 
  -7  22   4        4.20       14.76     25.32 o 
  -6  22   4       30.90       -1.57     24.13 o 
  -5  22   4       29.26       32.61     26.45 o 
  -4  22   4       20.89       24.85     10.48 o 
  -3  22   4       52.23       52.90     11.54 o 
  -2  22   4      113.07      131.98     14.77 o 
  -1  22   4       21.81       -0.26     10.01 o 
   0  22   4       12.00       31.89     10.83 o 
   1  22   4        0.38       -7.49      7.49 o 
   2  22   4        0.15       -8.85      8.85 o 
   3  22   4      309.46      304.27     18.63 o 
   4  22   4       39.07       31.83     32.92 o 
   5  22   4        0.24       42.28     26.01 o 
   6  22   4       23.04       34.81     27.45 o 
   7  22   4        3.09       42.16     29.09 o 
  -7  23   4        5.77      -20.17     25.13 o 
  -6  23   4        0.00      -22.99     22.99 o 
  -5  23   4       65.21       73.38     29.47 o 
  -4  23   4       46.63       38.16     33.01 o 
  -3  23   4       59.04       59.57     11.84 o 
  -2  23   4       24.01       36.09     11.47 o 
  -1  23   4        0.03        1.47     10.42 o 
   0  23   4        4.53       21.07     10.84 o 
   1  23   4       37.87       30.03     11.75 o 
   2  23   4       38.90       36.20     11.67 o 
   3  23   4       32.77       31.78     13.63 o 
   4  23   4        2.02       11.87     24.25 o 
   5  23   4        2.61      -22.74     22.74 o 
   6  23   4       12.19       55.04     27.83 o 
   7  23   4        5.96      -25.51     25.51 o 
  -6  24   4        0.31      -21.30     24.63 o 
  -5  24   4        7.35       22.43     27.20 o 
  -4  24   4       17.93        2.21     17.66 o 
  -3  24   4        9.48       -3.51     10.50 o 
  -2  24   4       79.62      102.26     14.31 o 
  -1  24   4      110.97      146.77     15.22 o 
   0  24   4      213.92      252.33     22.33 o 
   1  24   4       34.07       19.41     11.90 o 
   2  24   4       35.86       41.78     15.38 o 
   3  24   4        3.93        3.73     13.74 o 
   4  24   4       22.52       15.41     16.89 o 
   5  24   4        7.55        5.97     17.14 o 
   6  24   4        5.45      -15.43     15.43 o 
  -6  25   4        8.89      -22.62     26.51 o 
  -5  25   4        8.16       21.36     27.58 o 
  -4  25   4        2.42       17.13     17.43 o 
  -3  25   4      148.01      218.02     21.40 o 
  -2  25   4       59.46      106.54     14.80 o 
  -1  25   4      135.41      160.17     28.02 o 
   0  25   4       11.11       -1.61     11.72 o 
   1  25   4       26.82       20.88     15.18 o 
   2  25   4       51.69       62.44     17.02 o 
   3  25   4       31.63       47.02     16.48 o 
   4  25   4        0.69       33.40     18.29 o 
   5  25   4       12.13       -2.24     18.22 o 
  -5  26   4        3.66       28.52     30.03 o 
  -4  26   4       17.78       57.17     31.22 o 
  -3  26   4       63.03       59.92     25.60 o 
  -2  26   4       44.49       41.07     12.85 o 
  -1  26   4       67.55      102.25     18.93 o 
   0  26   4        8.62       19.84     15.50 o 
   1  26   4      122.65      156.53     20.64 o 
   2  26   4        1.58       -0.35     15.76 o 
   3  26   4       21.40       53.11     19.96 o 
   4  26   4        4.94       14.86     21.86 o 
  -4  27   4        7.65      -11.81     27.83 o 
  -3  27   4        6.72        9.04     18.81 o 
  -2  27   4       56.03       58.69     17.64 o 
  -1  27   4        5.66        7.07     15.52 o 
   0  27   4        0.11        9.58     15.56 o 
   1  27   4       78.56      112.13     21.48 o 
   2  27   4      108.88      135.38     20.41 o 
   3  27   4        0.12       -5.62     18.99 o 
  -2  28   4       13.47       -5.21     21.31 o 
  -1  28   4       20.42       35.47     17.55 o 
   0  28   4       52.02       42.36     17.20 o 
   1  28   4        6.42       29.76     17.60 o 
   2  28   4        2.85        8.73     16.57 o 
 -11   0   5        0.93       17.97     14.95 o 
  -9   0   5      225.17      252.56     22.87 o 
  -7   0   5      311.35      322.59     17.50 o 
  -5   0   5      511.43      414.52     10.78 o 
  -3   0   5      206.27      167.95      7.32 o 
  -1   0   5     4624.18     4632.75     61.80 o 
   1   0   5      326.89      430.83     11.08 o 
   3   0   5    13392.21    13594.75    165.10 o 
   5   0   5       24.53       32.84      5.38 o 
   7   0   5     2369.21     2352.90     82.40 o 
   9   0   5       70.28       89.15     13.51 o 
 -11   1   5       14.25       -0.44     14.26 o 
 -10   1   5       68.59       88.06     13.17 o 
  -9   1   5      226.01      225.41     15.63 o 
  -8   1   5        0.42       -2.70      6.18 o 
  -7   1   5      393.51      403.27     14.36 o 
  -6   1   5      141.57      116.85      4.51 o 
  -5   1   5      312.86      289.43      6.56 o 
  -4   1   5     1328.83     1347.45     15.97 o 
  -3   1   5       73.07       55.55      3.61 o 
  -2   1   5      190.36      208.50      6.21 o 
  -1   1   5     1021.54      851.30     11.69 o 
   0   1   5    11214.98    11036.73     97.60 o 
   1   1   5      687.89      796.88     11.01 o 
   2   1   5       57.43       65.46      4.00 o 
   3   1   5       10.89       -1.92     10.92 o 
   4   1   5     1401.36     1280.15     17.11 o 
   5   1   5      154.30      125.16      5.23 o 
   6   1   5      510.80      415.16      9.33 o 
   7   1   5       30.71       29.34     10.95 o 
   8   1   5      105.45       97.84      6.60 o 
   9   1   5        7.68       22.12      7.79 o 
  10   1   5        2.83        3.11     18.06 o 
 -12   2   5        9.23       -5.21     15.64 o 
 -11   2   5        3.53        6.09     15.20 o 
 -10   2   5       34.72       45.80     16.52 o 
  -9   2   5       26.13       32.60     10.68 o 
  -8   2   5      336.11      303.25     12.49 o 
  -7   2   5      442.36      434.29     13.95 o 
  -6   2   5     1254.60     1245.11     15.79 o 
  -5   2   5     2226.88     2269.49     24.47 o 
  -4   2   5     2374.19     2271.52     23.98 o 
  -3   2   5      341.17      301.54      6.88 o 
  -2   2   5     8370.48     8369.40     75.44 o 
  -1   2   5     1638.15     1664.99     18.69 o 
   0   2   5    15155.66    15361.98    134.16 o 
   1   2   5     7617.84     7845.92     75.50 o 
   2   2   5     4811.16     5150.80     50.99 o 
   3   2   5     5577.02     5578.07     54.36 o 
   4   2   5     1885.27     1625.61     20.55 o 
   5   2   5       27.65       56.33      4.37 o 
   6   2   5        7.08        1.75      4.23 o 
   7   2   5      144.23      133.37     11.45 o 
   8   2   5       34.04       37.60      6.62 o 
   9   2   5        4.69        0.72      8.80 o 
  10   2   5        1.04        3.15      7.74 o 
 -12   3   5        2.64       -7.48     15.71 o 
 -11   3   5        9.05       15.58     15.52 o 
 -10   3   5       31.60       17.21     16.02 o 
  -9   3   5       10.60        8.73     13.38 o 
  -8   3   5      303.00      294.19     14.86 o 
  -7   3   5      100.25      112.94      8.51 o 
  -6   3   5       70.12       70.01      4.50 o 
  -5   3   5      374.35      421.74      8.71 o 
  -4   3   5      187.32      183.72      5.47 o 
  -3   3   5      109.23      141.02      4.96 o 
  -2   3   5     1765.85     1758.45     19.75 o 
  -1   3   5     1040.35     1072.78     13.77 o 
   0   3   5     6415.88     6272.86     61.75 o 
   1   3   5      856.00      746.23     11.47 o 
   2   3   5     4447.25     4875.53     48.78 o 
   3   3   5     2524.57     2214.34     24.61 o 
   4   3   5       47.24       29.73      4.68 o 
   5   3   5      475.23      395.50      8.92 o 
   6   3   5        8.64       -1.96      4.27 o 
   7   3   5      799.92      722.42     14.72 o 
   8   3   5       22.10       31.78      6.75 o 
   9   3   5        0.31        0.46      9.55 o 
  10   3   5       27.52       32.75     23.18 o 
 -12   4   5        3.88       -5.84     16.40 o 
 -11   4   5       13.70       31.48     16.46 o 
 -10   4   5       79.53       64.90     17.53 o 
  -9   4   5       98.16       99.20     17.59 o 
  -8   4   5      118.21      148.46     18.72 o 
  -7   4   5      585.68      595.51     19.22 o 
  -6   4   5      991.84     1006.35     15.26 o 
  -5   4   5      157.05      179.68      5.94 o 
  -4   4   5      101.85      118.24      4.68 o 
  -3   4   5     4858.03     4999.35     47.54 o 
  -2   4   5      186.67      225.21      6.95 o 
  -1   4   5     2353.37     2136.43     24.70 o 
   0   4   5     1288.76     1305.16     19.19 o 
   1   4   5      306.18      298.74      7.32 o 
   2   4   5     4311.93     4277.04     46.88 o 
   3   4   5      522.96      523.97     10.35 o 
   4   4   5      541.13      624.11     10.38 o 
   5   4   5       70.54       80.66      5.28 o 
   6   4   5      309.17      278.10     14.00 o 
   7   4   5        7.80       -3.22      7.03 o 
   8   4   5       56.79       49.29     13.32 o 
   9   4   5        0.59        2.29      8.32 o 
  10   4   5        4.89       -5.46      8.60 o 
 -12   5   5       91.03      125.02     21.55 o 
 -11   5   5        0.16       10.99     15.89 o 
 -10   5   5        0.08        5.91     15.77 o 
  -9   5   5        6.34      -12.57     13.13 o 
  -8   5   5        6.79        2.26     13.00 o 
  -7   5   5      208.98      204.49      8.90 o 
  -6   5   5      477.14      450.64     12.62 o 
  -5   5   5       63.27       67.60      5.48 o 
  -4   5   5     2325.20     2341.06     32.16 o 
  -3   5   5      585.27      645.73     11.46 o 
  -2   5   5      387.06      402.30     10.46 o 
  -1   5   5     2189.94     2276.59     26.27 o 
   0   5   5      123.26      126.71      5.88 o 
   1   5   5      780.35      762.49     13.02 o 
   2   5   5     2669.74     2945.63     34.43 o 
   3   5   5     1999.24     2246.65     27.52 o 
   4   5   5       31.02       34.02      3.25 o 
   5   5   5        3.37        7.47      5.36 o 
   6   5   5      242.34      257.45     11.21 o 
   7   5   5        2.19       -5.64      5.64 o 
   8   5   5       87.43       91.40     12.38 o 
   9   5   5        5.47       13.53      8.84 o 
  10   5   5       95.09      122.12     31.35 o 
  11   5   5       11.45       -4.52     13.88 o 
 -12   6   5        1.80      -10.93     18.97 o 
 -11   6   5        9.97       -3.46     17.09 o 
 -10   6   5       96.02      132.94     21.55 o 
  -9   6   5        3.44      -13.57     13.57 o 
  -8   6   5      301.33      289.88     26.32 o 
  -7   6   5      487.83      500.43     14.16 o 
  -6   6   5      243.52      271.71      9.18 o 
  -5   6   5      609.48      538.09     12.74 o 
  -4   6   5      395.13      437.29     11.40 o 
  -3   6   5      470.17      413.59     10.14 o 
  -2   6   5     2684.37     2534.74     34.55 o 
  -1   6   5      823.14      798.59     15.19 o 
   0   6   5      826.19      896.00     14.71 o 
   1   6   5       30.94       35.09      4.40 o 
   2   6   5     1844.53     1899.80     24.65 o 
   3   6   5       25.51       20.59      3.97 o 
   4   6   5      614.15      634.72      9.92 o 
   5   6   5       31.38       31.64      4.79 o 
   6   6   5     1832.10     1691.62     39.62 o 
   7   6   5      183.07      173.74      9.65 o 
   8   6   5       19.68        3.38     22.24 o 
   9   6   5       28.60       21.83     12.50 o 
  10   6   5        5.44       12.80     10.19 o 
  11   6   5        1.26      -13.26     13.26 o 
 -12   7   5       66.22       63.27     21.30 o 
 -11   7   5       28.29        2.89     18.16 o 
 -10   7   5        0.68      -13.13     15.89 o 
  -9   7   5        1.84       11.87     14.70 o 
  -8   7   5        3.07       16.77     13.95 o 
  -7   7   5      194.21      198.58     10.04 o 
  -6   7   5      320.37      270.50     11.29 o 
  -5   7   5       35.36       49.93      5.67 o 
  -4   7   5        0.03        3.08      4.07 o 
  -3   7   5     1385.88     1422.18     22.98 o 
  -2   7   5      116.46      135.68      5.95 o 
  -1   7   5       60.94       49.30      4.55 o 
   0   7   5     1451.21     1318.78     19.48 o 
   1   7   5      464.01      528.04     11.15 o 
   2   7   5      354.30      309.50      8.90 o 
   3   7   5       38.16       46.55      5.56 o 
   4   7   5        1.64        6.22      3.71 o 
   5   7   5       85.97      106.73      7.92 o 
   6   7   5       86.71      118.71      8.90 o 
   7   7   5        0.27        7.59      7.56 o 
   8   7   5       37.81       50.43     10.57 o 
   9   7   5      120.03      165.16     36.53 o 
  10   7   5       18.22       23.11     11.48 o 
  11   7   5        1.90      -14.07     14.07 o 
 -12   8   5        0.32      -20.10     20.10 o 
 -11   8   5        3.37       12.50     18.91 o 
 -10   8   5       72.72       48.12     18.53 o 
  -9   8   5        0.17      -13.63     13.63 o 
  -8   8   5        8.04       19.73     15.46 o 
  -7   8   5      142.63      149.07     14.98 o 
  -6   8   5      202.05      181.21      9.81 o 
  -5   8   5      668.25      654.37     15.01 o 
  -4   8   5      142.08      178.95      8.25 o 
  -3   8   5      466.75      456.51     12.56 o 
  -2   8   5     3122.03     3355.47     44.45 o 
  -1   8   5      918.42      892.16     15.58 o 
   0   8   5     1362.74     1394.18     22.82 o 
   1   8   5     2452.20     2418.11     33.64 o 
   2   8   5      162.19      154.41      7.56 o 
   3   8   5      521.09      515.07     12.86 o 
   4   8   5       71.32       54.46      6.21 o 
   5   8   5      100.97       76.05      4.72 o 
   6   8   5       54.05       69.96      9.68 o 
   7   8   5       93.66       74.85      9.87 o 
   8   8   5        0.92       -0.88      9.78 o 
   9   8   5       89.12       83.40     19.92 o 
  10   8   5       12.57       10.74     20.10 o 
  11   8   5        0.22      -12.00     15.77 o 
 -11   9   5       82.08       87.26     23.06 o 
 -10   9   5        0.65      -12.25     16.46 o 
  -9   9   5       60.94       40.08     17.78 o 
  -8   9   5        9.00        8.17     15.83 o 
  -7   9   5      131.61      134.49     10.27 o 
  -6   9   5       73.31       67.70      6.76 o 
  -5   9   5       15.92        4.23      5.32 o 
  -4   9   5      662.60      665.05     15.70 o 
  -3   9   5      993.04      988.04     19.04 o 
  -2   9   5      129.39      119.25      7.41 o 
  -1   9   5      158.16      175.89      9.28 o 
   0   9   5        1.23       -4.72      4.72 o 
   1   9   5     4891.81     5038.40     62.09 o 
   2   9   5      975.31     1117.88     20.22 o 
   3   9   5      748.94      750.80     13.41 o 
   4   9   5     2051.23     2361.50     38.45 o 
   5   9   5        1.83       -0.12      5.63 o 
   6   9   5      178.82      169.80      8.46 o 
   7   9   5       21.43       10.70      8.88 o 
   8   9   5        5.34        1.94     14.01 o 
   9   9   5       19.11       14.36     11.97 o 
  10   9   5        6.27       -5.96     27.27 o 
  11   9   5        2.28      -16.08     16.65 o 
 -11  10   5        0.01      -18.22     18.22 o 
 -10  10   5       53.69       52.40     20.61 o 
  -9  10   5       43.83       54.41     20.36 o 
  -8  10   5      179.11      227.37     25.95 o 
  -7  10   5        9.91        4.57      9.08 o 
  -6  10   5     1911.74     1978.83     28.56 o 
  -5  10   5      306.22      305.06     11.72 o 
  -4  10   5     2532.58     2603.52     40.68 o 
  -3  10   5      599.03      525.24     13.95 o 
  -2  10   5      472.41      453.49     16.97 o 
  -1  10   5       19.59        5.64      6.94 o 
   0  10   5     2475.18     2410.26     54.94 o 
   1  10   5      192.44      181.55      8.46 o 
   2  10   5     4714.34     4603.06     60.99 o 
   3  10   5     1140.54     1135.03     17.75 o 
   4  10   5      304.95      251.57     11.23 o 
   5  10   5      423.15      389.44     13.47 o 
   6  10   5      340.07      329.50     11.61 o 
   7  10   5      408.62      525.44     43.29 o 
   8  10   5        6.04       -4.34     10.51 o 
   9  10   5       24.59       26.93     13.08 o 
  10  10   5       17.88       28.45     26.64 o 
  11  10   5       14.13       13.76     19.22 o 
 -11  11   5        8.21       -1.13     20.36 o 
 -10  11   5        3.09      -17.15     17.15 o 
  -9  11   5      115.49      137.90     23.69 o 
  -8  11   5      104.81       90.09     20.98 o 
  -7  11   5      238.79      247.78     26.86 o 
  -6  11   5      239.63      204.81     12.40 o 
  -5  11   5       28.15       19.47      6.20 o 
  -4  11   5       60.65       76.45     10.38 o 
  -3  11   5      179.81      184.45     16.06 o 
  -2  11   5      669.24      660.23     20.81 o 
  -1  11   5      699.27      604.55     20.15 o 
   0  11   5     2791.80     2850.64     44.62 o 
   1  11   5      211.58      206.49     11.98 o 
   2  11   5      119.34      136.85     10.16 o 
   3  11   5       72.25       66.75      5.25 o 
   4  11   5       97.41      128.25     11.30 o 
   5  11   5     1932.98     1841.69     30.41 o 
   6  11   5       17.87       24.19     11.18 o 
   7  11   5       71.44       80.53     12.10 o 
   8  11   5      128.82      142.80     16.10 o 
   9  11   5        5.35        9.20     12.78 o 
  10  11   5       14.23        9.54     13.82 o 
  11  11   5        2.89      -16.15     18.66 o 
 -11  12   5        7.98      -19.48     19.48 o 
 -10  12   5       49.58       58.05     23.81 o 
  -9  12   5       16.61       28.40     18.60 o 
  -8  12   5      470.72      573.53     40.27 o 
  -7  12   5       27.31       20.67     17.21 o 
  -6  12   5        8.56        3.39      7.37 o 
  -5  12   5      241.09      229.91     12.29 o 
  -4  12   5      483.89      431.58     15.92 o 
  -3  12   5        4.98       -6.02      6.02 o 
  -2  12   5     1003.74      890.79     24.42 o 
  -1  12   5     1801.70     1688.54     27.44 o 
   0  12   5       88.78      106.05      7.51 o 
   1  12   5      431.57      452.80     13.01 o 
   2  12   5      268.49      275.09     10.30 o 
   3  12   5        0.13       -4.72      4.72 o 
   4  12   5        2.88       -5.97      5.97 o 
   5  12   5        7.44       36.17     10.20 o 
   6  12   5       43.86       64.59      8.97 o 
   7  12   5       15.30       14.03     10.36 o 
   8  12   5       19.70        2.20     12.51 o 
   9  12   5       26.14       11.28     14.18 o 
  10  12   5       54.85       73.27     16.80 o 
 -11  13   5        0.42       13.70     24.00 o 
 -10  13   5        7.88       28.27     20.86 o 
  -9  13   5        4.18       -2.39     18.85 o 
  -8  13   5       14.36      -10.43     17.97 o 
  -7  13   5       94.44       96.00     21.49 o 
  -6  13   5       31.01       27.92     11.16 o 
  -5  13   5       23.46       27.87      9.39 o 
  -4  13   5        0.26       -5.27      6.43 o 
  -3  13   5       47.55       62.58      8.61 o 
  -2  13   5      133.78       97.48      7.90 o 
  -1  13   5      457.03      432.42     13.61 o 
   0  13   5        6.64       14.43      6.16 o 
   1  13   5      490.98      519.75     14.46 o 
   2  13   5       13.68        5.31      5.49 o 
   3  13   5     1399.89     1455.69     24.48 o 
   4  13   5        1.73        4.04      7.34 o 
   5  13   5      613.36      663.35     18.39 o 
   6  13   5        2.50        9.57      9.54 o 
   7  13   5       19.09        9.93     10.34 o 
   8  13   5       17.53       10.78     15.14 o 
   9  13   5        1.67        9.05     18.50 o 
  10  13   5       11.47       29.21     15.67 o 
 -10  14   5       43.78       22.30     22.11 o 
  -9  14   5        6.82       -2.64     19.04 o 
  -8  14   5        9.85      -11.62     19.35 o 
  -7  14   5        8.29        9.55     17.09 o 
  -6  14   5       24.31       34.51      9.54 o 
  -5  14   5        1.80       -5.90      8.68 o 
  -4  14   5       42.07       52.07      8.88 o 
  -3  14   5      863.56      860.29     19.72 o 
  -2  14   5     1614.84     1587.81     27.83 o 
  -1  14   5      849.34      785.90     18.48 o 
   0  14   5     1465.44     1506.45     26.83 o 
   1  14   5      822.15      807.93     18.21 o 
   2  14   5      656.65      681.18     16.53 o 
   3  14   5        5.90        8.99      5.70 o 
   4  14   5        2.28        8.67      8.43 o 
   5  14   5       46.55       54.88     10.94 o 
   6  14   5        6.12       -4.09     11.91 o 
   7  14   5       66.04       41.56     14.65 o 
   8  14   5       66.53       64.98     15.73 o 
   9  14   5       11.13       18.75     14.98 o 
  10  14   5        3.75       18.12     16.38 o 
 -10  15   5       29.08       30.66     23.50 o 
  -9  15   5        6.92       23.37     21.55 o 
  -8  15   5       22.61        9.80     19.98 o 
  -7  15   5        0.27       -1.26     19.29 o 
  -6  15   5       79.35       96.66     28.74 o 
  -5  15   5        9.40        3.68      8.66 o 
  -4  15   5      522.17      496.40     17.50 o 
  -3  15   5       39.68       47.88      7.67 o 
  -2  15   5       28.08       15.16      6.95 o 
  -1  15   5      810.41      813.60     19.37 o 
   0  15   5      651.23      594.42     16.71 o 
   1  15   5      548.09      608.00     16.40 o 
   2  15   5      352.67      365.19     13.06 o 
   3  15   5       49.53       32.13      6.76 o 
   4  15   5      505.56      490.34     18.87 o 
   5  15   5       19.73        4.35      9.31 o 
   6  15   5       38.70       50.11     15.13 o 
   7  15   5       16.11       24.60     11.69 o 
   8  15   5        2.24       26.97     15.19 o 
   9  15   5       39.88       23.65     15.97 o 
  10  15   5        1.18       -8.24     16.70 o 
 -10  16   5       17.88       86.32     26.70 o 
  -9  16   5      167.63      212.35     32.29 o 
  -8  16   5        0.80      -19.04     19.04 o 
  -7  16   5      240.10      272.29     32.10 o 
  -6  16   5       58.33       63.06     11.06 o 
  -5  16   5      140.30      174.54     11.71 o 
  -4  16   5       51.89       39.12      8.42 o 
  -3  16   5      420.58      380.08     14.31 o 
  -2  16   5      586.70      557.35     18.96 o 
  -1  16   5      653.06      615.19     21.51 o 
   0  16   5      827.65      868.88     20.57 o 
   1  16   5        4.74        0.16      7.85 o 
   2  16   5       70.01       49.34      7.79 o 
   3  16   5      131.30      153.33     10.67 o 
   4  16   5      497.37      511.32     19.63 o 
   5  16   5      133.99      139.83     12.14 o 
   6  16   5       30.26       17.19     11.51 o 
   7  16   5        0.03        4.64     14.13 o 
   8  16   5        5.71       -3.47     15.07 o 
   9  16   5       20.93       15.12     16.56 o 
 -10  17   5       14.06       14.32     24.31 o 
  -9  17   5        4.83       38.32     24.25 o 
  -8  17   5        2.14      -20.67     20.67 o 
  -7  17   5        0.69       24.69     21.74 o 
  -6  17   5       11.60        8.17      9.00 o 
  -5  17   5      220.42      197.08     12.33 o 
  -4  17   5       16.70        6.78      7.87 o 
  -3  17   5     1388.59     1315.24     29.67 o 
  -2  17   5      291.83      240.30     12.07 o 
  -1  17   5       35.30       17.34      7.73 o 
   0  17   5       54.34       57.26      8.38 o 
   1  17   5        0.76       -4.17      6.75 o 
   2  17   5      112.25      115.60      9.36 o 
   3  17   5        9.70       16.50      6.86 o 
   4  17   5      353.99      347.43     21.89 o 
   5  17   5        0.30       13.62      9.23 o 
   6  17   5        1.00       -3.03     11.15 o 
   7  17   5        0.22      -11.78     14.49 o 
   8  17   5       42.18       52.36     25.82 o 
   9  17   5       17.38        2.24     17.33 o 
  -9  18   5       28.20       53.97     26.20 o 
  -8  18   5       72.88       59.56     25.88 o 
  -7  18   5       21.33       -1.01     21.30 o 
  -6  18   5      141.68      174.37     17.09 o 
  -5  18   5      130.38      118.47     11.43 o 
  -4  18   5       80.89       96.74     10.68 o 
  -3  18   5       33.32       34.01      9.02 o 
  -2  18   5        0.47       -3.28      6.35 o 
  -1  18   5        8.14       14.95      7.51 o 
   0  18   5       26.79       13.98      7.51 o 
   1  18   5       74.13       58.81      8.94 o 
   2  18   5      397.73      478.30     19.02 o 
   3  18   5       76.81       79.09     11.33 o 
   4  18   5      274.39      300.30     16.56 o 
   5  18   5       14.54        5.04     12.69 o 
   6  18   5       40.85       54.54     16.75 o 
   7  18   5        3.06        5.90     14.85 o 
   8  18   5        4.69       28.57     17.68 o 
   9  18   5        0.01       -4.43     30.19 o 
  -9  19   5        0.39      -23.75     23.75 o 
  -8  19   5       62.58      112.96     28.84 o 
  -7  19   5        0.87       -6.35     21.17 o 
  -6  19   5        0.83      -19.10     20.67 o 
  -5  19   5       23.27       21.36     10.72 o 
  -4  19   5       21.60       10.54      8.99 o 
  -3  19   5      101.15      103.24     11.38 o 
  -2  19   5       66.87       72.81     10.70 o 
  -1  19   5      133.41      101.59     11.10 o 
   0  19   5       17.95        2.14      7.36 o 
   1  19   5      386.11      444.92     18.29 o 
   2  19   5       27.93       13.32      8.13 o 
   3  19   5       10.79        2.00      9.45 o 
   4  19   5       10.45       15.60      9.99 o 
   5  19   5       47.14       53.05     14.54 o 
   6  19   5       41.00       69.86     17.96 o 
   7  19   5       11.80       -3.12     15.37 o 
   8  19   5        3.07       14.55     18.05 o 
  -8  20   5        1.45      -21.67     21.67 o 
  -7  20   5        0.01       -0.63     21.86 o 
  -6  20   5       12.89       -2.39     23.62 o 
  -5  20   5        5.45       16.71     10.76 o 
  -4  20   5       18.87       12.26      9.34 o 
  -3  20   5      166.31      182.26     13.82 o 
  -2  20   5      149.75      125.21     12.73 o 
  -1  20   5      310.24      317.18     14.52 o 
   0  20   5       12.95       -6.48      7.36 o 
   1  20   5        0.68        7.96     10.82 o 
   2  20   5       78.80      120.54     11.10 o 
   3  20   5       67.03       43.25     11.41 o 
   4  20   5        0.46       -9.49      9.49 o 
   5  20   5        6.08       -1.10     19.10 o 
   6  20   5       20.31       35.98     16.89 o 
   7  20   5       20.72       34.39     18.01 o 
   8  20   5        1.68        6.24     20.92 o 
  -8  21   5        0.54       39.01     28.15 o 
  -7  21   5      129.35      156.88     32.86 o 
  -6  21   5        2.23      -20.67     20.67 o 
  -5  21   5        2.38        7.56     15.66 o 
  -4  21   5       67.50       81.06     11.94 o 
  -3  21   5        0.88        0.82      9.42 o 
  -2  21   5       86.90      100.64     12.63 o 
  -1  21   5        0.49       -2.75      9.31 o 
   0  21   5       18.50       34.97      8.69 o 
   1  21   5        3.57        1.24      7.76 o 
   2  21   5       71.01       87.12     12.83 o 
   3  21   5        1.30       -9.68      9.68 o 
   4  21   5        9.72       17.34     12.32 o 
   5  21   5      133.50      206.05     23.65 o 
   6  21   5       13.91        2.14     16.97 o 
   7  21   5       21.36       13.86     18.71 o 
  -7  22   5        0.38       -7.73     25.13 o 
  -6  22   5        1.21       14.07     25.88 o 
  -5  22   5       70.33       83.43     28.84 o 
  -4  22   5      207.81      243.82     16.08 o 
  -3  22   5       15.01       12.05     10.41 o 
  -2  22   5      389.98      420.30     20.11 o 
  -1  22   5       12.10        7.89     10.78 o 
   0  22   5        1.83        4.24     11.04 o 
   1  22   5       13.86       10.26     10.67 o 
   2  22   5       16.08       15.89     10.98 o 
   3  22   5      145.21      141.82     17.37 o 
   4  22   5        5.67       -4.08     14.48 o 
   5  22   5       10.40        1.04     16.64 o 
   6  22   5       40.75       90.71     22.96 o 
   7  22   5        5.99        8.52     31.22 o 
  -7  23   5        4.46      -10.49     25.76 o 
  -6  23   5       74.27       65.84     28.71 o 
  -5  23   5        0.12      -22.68     22.68 o 
  -4  23   5       47.65       63.03     29.53 o 
  -3  23   5        0.06        6.93     10.86 o 
  -2  23   5       38.45       50.13     22.46 o 
  -1  23   5      111.62      115.01     14.29 o 
   0  23   5       42.19       33.27     11.49 o 
   1  23   5       52.02       57.24     12.89 o 
   2  23   5        5.12       -3.90     12.19 o 
   3  23   5        0.24       -4.00     12.66 o 
   4  23   5        1.07      -15.74     15.74 o 
   5  23   5        0.00        5.68     16.98 o 
   6  23   5        0.27       -6.61     17.74 o 
  -6  24   5       14.07       13.82     27.20 o 
  -5  24   5       45.15       49.32     29.97 o 
  -4  24   5        0.62        3.40     17.47 o 
  -3  24   5      115.43      138.34     15.64 o 
  -2  24   5        0.06      -10.18     10.18 o 
  -1  24   5       84.01       84.05     14.08 o 
   0  24   5       16.74       12.34     13.01 o 
   1  24   5        1.24      -12.21     16.90 o 
   2  24   5       64.68      105.34     17.65 o 
   3  24   5        0.30        5.50     14.76 o 
   4  24   5        4.62        5.80     15.48 o 
   5  24   5       25.35       73.41     21.16 o 
   6  24   5        6.67        1.91     17.87 o 
  -5  25   5       78.50      151.54     36.56 o 
  -4  25   5        7.09       20.15     18.75 o 
  -3  25   5       25.11       42.81     20.48 o 
  -2  25   5       27.36       23.16     12.39 o 
  -1  25   5        6.86       -3.90     11.89 o 
   0  25   5       35.10       68.72     21.96 o 
   1  25   5       13.57       35.17     15.88 o 
   2  25   5        3.96       33.05     16.07 o 
   3  25   5        9.74      -11.35     13.80 o 
   4  25   5       60.29       60.17     20.83 o 
   5  25   5        1.06        1.27     17.64 o 
  -4  26   5        6.59       39.52     28.71 o 
  -3  26   5       76.32       82.40     22.59 o 
  -2  26   5       11.56       26.99     12.86 o 
  -1  26   5        0.12      -13.50     13.50 o 
   0  26   5        0.85        7.43     19.93 o 
   1  26   5      102.83      107.17     18.55 o 
   2  26   5       43.02       58.56     17.49 o 
   3  26   5       12.66       21.18     19.97 o 
   4  26   5        8.60       -1.72     18.37 o 
  -3  27   5       30.14       27.16     21.41 o 
  -2  27   5        1.01        7.69     15.52 o 
  -1  27   5        3.40        2.38     15.03 o 
   0  27   5        0.90        5.69     15.67 o 
   1  27   5        0.60       -4.23     15.20 o 
   2  27   5       62.54       57.34     18.22 o 
   3  27   5        5.94       12.30     32.83 o 
  -1  28   5        1.78       -6.90     15.95 o 
   0  28   5        6.59       15.79     16.90 o 
   1  28   5       26.07       27.06     17.00 o 
 -10   0   6      372.09      414.90     33.80 o 
  -8   0   6      465.87      449.14     31.41 o 
  -6   0   6       91.07       33.81     11.47 o 
  -4   0   6      200.92      210.80     10.63 o 
  -2   0   6     4120.27     4909.96     66.66 o 
   0   0   6    15051.30    16368.39    202.58 o 
   2   0   6     3517.75     3963.55     54.11 o 
   4   0   6      197.29      191.46      9.27 o 
   6   0   6       14.08        5.33      6.79 o 
   8   0   6      157.57      104.60     15.46 o 
  10   0   6        8.25       13.51     12.82 o 
 -12   1   6       32.55       52.21     18.78 o 
 -11   1   6       77.49       60.19     19.60 o 
 -10   1   6      429.95      495.91     24.45 o 
  -9   1   6       21.23       19.30     12.06 o 
  -8   1   6      231.22      218.10     16.49 o 
  -7   1   6      199.79      191.65     10.80 o 
  -6   1   6     1224.97     1202.65     23.66 o 
  -5   1   6       64.55       68.12      5.26 o 
  -4   1   6      106.01       93.63      5.60 o 
  -3   1   6     3787.65     4115.88     40.49 o 
  -2   1   6     4254.80     4967.56     47.59 o 
  -1   1   6     4249.19     4358.54     42.27 o 
   0   1   6      958.93      954.82     13.38 o 
   1   1   6      483.67      447.90      8.56 o 
   2   1   6     1451.65     1407.47     17.94 o 
   3   1   6     1505.43     1613.69     19.62 o 
   4   1   6      150.94      185.47      6.60 o 
   5   1   6      624.74      707.70     12.64 o 
   6   1   6      786.88      871.24     14.80 o 
   7   1   6      466.73      513.00     13.19 o 
   8   1   6       72.73       67.44      9.90 o 
   9   1   6       39.06       55.25     10.06 o 
  10   1   6       12.26       14.99      9.37 o 
 -12   2   6        6.26      -15.89     15.89 o 
 -11   2   6        2.36       -6.09     17.03 o 
 -10   2   6       22.70       36.50     17.65 o 
  -9   2   6       31.99       15.79     12.75 o 
  -8   2   6       78.15       90.44     16.62 o 
  -7   2   6     2311.01     2369.12     33.07 o 
  -6   2   6     1181.24     1250.88     24.43 o 
  -5   2   6      239.38      232.86      7.95 o 
  -4   2   6     2649.45     2383.25     29.95 o 
  -3   2   6      613.69      808.41     12.41 o 
  -2   2   6      127.71      130.50      9.03 o 
  -1   2   6      682.89      663.24     14.34 o 
   0   2   6      303.44      256.58      8.99 o 
   1   2   6      170.99      270.16      8.39 o 
   2   2   6      133.53      143.92      5.58 o 
   3   2   6     6237.87     6219.32     56.94 o 
   4   2   6      217.04      202.39      6.23 o 
   5   2   6      241.93      234.78      7.94 o 
   6   2   6      491.52      493.49     11.22 o 
   7   2   6      848.07      923.70     17.65 o 
   8   2   6        4.03        1.97      8.39 o 
   9   2   6       30.33       57.10     10.84 o 
  10   2   6        8.25        7.67      9.11 o 
 -12   3   6        0.01       22.24     18.60 o 
 -11   3   6       48.38       13.32     17.78 o 
 -10   3   6      111.64      145.13     22.49 o 
  -9   3   6      143.51      145.69     20.92 o 
  -8   3   6      334.18      336.37     20.72 o 
  -7   3   6      398.54      390.10     11.92 o 
  -6   3   6      362.54      379.03     11.53 o 
  -5   3   6     2143.17     2048.52     27.05 o 
  -4   3   6       65.89       69.77      5.25 o 
  -3   3   6      872.40      841.45     12.99 o 
  -2   3   6     1367.88     1700.12     22.75 o 
  -1   3   6      399.93      503.63      9.53 o 
   0   3   6      281.23      310.09      7.92 o 
   1   3   6      316.72      296.38      7.81 o 
   2   3   6      857.86     1026.47     14.67 o 
   3   3   6      565.96      608.52     14.09 o 
   4   3   6      482.02      519.66      9.49 o 
   5   3   6       47.61       66.72      5.07 o 
   6   3   6      114.17      117.23      6.50 o 
   7   3   6        1.30       -6.15      6.15 o 
   8   3   6       73.99       64.34     18.22 o 
   9   3   6        9.98        3.83      8.48 o 
  10   3   6       12.88       10.17      9.24 o 
 -12   4   6        5.01        9.80     18.47 o 
 -11   4   6       52.08       64.65     19.92 o 
 -10   4   6        3.01       -3.33     16.27 o 
  -9   4   6        2.19      -11.06     14.32 o 
  -8   4   6      444.69      428.28     31.85 o 
  -7   4   6        7.34       -6.74      6.74 o 
  -6   4   6      191.61      196.90      8.81 o 
  -5   4   6      765.70      816.33     14.92 o 
  -4   4   6       58.01       69.28      5.23 o 
  -3   4   6     8210.76     8773.79     92.78 o 
  -2   4   6      579.59      597.18     10.70 o 
  -1   4   6      707.61      673.44     11.83 o 
   0   4   6     1750.54     1769.96     21.95 o 
   1   4   6      805.12     1037.73     16.95 o 
   2   4   6      248.15      310.56      8.08 o 
   3   4   6     1098.30     1204.38     16.59 o 
   4   4   6      134.32      136.84      5.00 o 
   5   4   6       21.40       23.74      4.34 o 
   6   4   6      751.58      783.69     16.40 o 
   7   4   6      164.08      151.63      8.13 o 
   8   4   6        2.62       -8.26      8.26 o 
   9   4   6        0.11       -8.82      8.82 o 
  10   4   6       39.60       81.11     26.64 o 
 -12   5   6        1.11      -14.83     18.53 o 
 -11   5   6        2.04      -10.87     17.09 o 
 -10   5   6        1.93      -10.74     16.33 o 
  -9   5   6      294.68      235.78     24.94 o 
  -8   5   6       24.92        5.40     15.89 o 
  -7   5   6      754.63      725.05     18.00 o 
  -6   5   6      584.22      554.73     15.61 o 
  -5   5   6     1676.46     1641.36     25.80 o 
  -4   5   6        7.55       11.36      4.43 o 
  -3   5   6      670.02      655.92     14.75 o 
  -2   5   6        0.15       -3.56      3.56 o 
  -1   5   6       80.16       62.21      4.53 o 
   0   5   6      181.72      188.86      6.52 o 
   1   5   6        4.11       -3.32      3.32 o 
   2   5   6     1821.80     2053.52     28.44 o 
   3   5   6       37.88       30.08      5.08 o 
   4   5   6       21.66       30.27      3.55 o 
   5   5   6       12.07       27.36      5.18 o 
   6   5   6      384.84      394.04     13.54 o 
   7   5   6      166.54      173.12      9.56 o 
   8   5   6       20.60        9.17     25.95 o 
   9   5   6        0.30       19.49      9.88 o 
  10   5   6       18.82       12.76     11.13 o 
  11   5   6        9.51        1.76     15.08 o 
 -12   6   6       27.03       15.83     21.11 o 
 -11   6   6        8.36       -9.24     18.16 o 
 -10   6   6        1.53       -6.47     16.15 o 
  -9   6   6       45.38       53.90     18.85 o 
  -8   6   6      145.33      133.94     20.67 o 
  -7   6   6       42.02       30.49      4.77 o 
  -6   6   6       18.03       23.49      7.00 o 
  -5   6   6       33.69       45.37      6.03 o 
  -4   6   6      865.01      855.24     21.48 o 
  -3   6   6     3082.50     3340.51     47.19 o 
  -2   6   6      718.88      817.76     16.58 o 
  -1   6   6      330.02      352.64     11.73 o 
   0   6   6       76.81       67.24      4.80 o 
   1   6   6       86.44      107.00      5.73 o 
   2   6   6      186.83      225.12      8.77 o 
   3   6   6       29.22        2.34      4.38 o 
   4   6   6      234.41      258.88      7.71 o 
   5   6   6      121.17       84.45      5.30 o 
   6   6   6        0.54       -5.83      5.83 o 
   7   6   6       33.78       13.83      8.00 o 
   8   6   6      106.06      135.58     13.10 o 
   9   6   6       62.53       92.02     20.67 o 
  10   6   6       17.92       18.60     11.52 o 
  11   6   6        0.13       -3.39     15.77 o 
 -12   7   6       28.50       35.62     22.24 o 
 -11   7   6       71.43       73.76     22.55 o 
 -10   7   6       28.80       23.87     18.72 o 
  -9   7   6      168.38      186.53     24.13 o 
  -8   7   6      940.69      958.84     46.24 o 
  -7   7   6       87.38       98.03      7.47 o 
  -6   7   6      739.86      701.33     16.01 o 
  -5   7   6      148.42      162.32      8.21 o 
  -4   7   6      870.33      865.84     17.76 o 
  -3   7   6     2426.10     2138.18     31.79 o 
  -2   7   6      332.13      371.90     11.59 o 
  -1   7   6      340.99      313.72      8.87 o 
   0   7   6      217.27      200.85      7.50 o 
   1   7   6      711.50      609.33     16.94 o 
   2   7   6        2.66       -1.57      4.44 o 
   3   7   6       18.97        6.31      4.57 o 
   4   7   6      656.58      703.13     12.74 o 
   5   7   6        0.76       -2.63      2.63 o 
   6   7   6       34.50       33.26      7.45 o 
   7   7   6       38.63       18.52      9.51 o 
   8   7   6        0.25       13.58     10.17 o 
   9   7   6       48.25       46.13     12.31 o 
  10   7   6        0.54      -10.80     10.80 o 
  11   7   6        0.00       14.20     16.96 o 
 -11   8   6        1.13      -11.25     18.47 o 
 -10   8   6       61.99       76.58     21.36 o 
  -9   8   6       10.99       -1.63     15.39 o 
  -8   8   6      145.81      170.01     22.87 o 
  -7   8   6      573.37      530.76     18.29 o 
  -6   8   6      240.51      236.61     10.19 o 
  -5   8   6      287.32      307.20     11.66 o 
  -4   8   6     2607.34     2462.22     35.90 o 
  -3   8   6      208.14      217.46      9.29 o 
  -2   8   6        3.91        8.38      4.77 o 
  -1   8   6     1789.20     1899.40     48.73 o 
   0   8   6      136.09      121.13      8.25 o 
   1   8   6        0.43       -5.48      5.48 o 
   2   8   6      299.52      228.59      9.23 o 
   3   8   6       33.21       15.68      5.78 o 
   4   8   6       38.21       31.09      6.18 o 
   5   8   6        3.24       -4.95      4.95 o 
   6   8   6      117.19      142.63      7.61 o 
   7   8   6      179.38      132.50     11.93 o 
   8   8   6        8.12        6.30     11.66 o 
   9   8   6       38.76       34.24     12.86 o 
  10   8   6       23.15       46.24     13.05 o 
  11   8   6        0.29       -7.48     16.46 o 
 -11   9   6        6.07       -2.14     21.11 o 
 -10   9   6       61.83       69.61     22.18 o 
  -9   9   6      119.63       90.66     21.30 o 
  -8   9   6       85.80       99.64     21.67 o 
  -7   9   6       17.55       16.52      9.57 o 
  -6   9   6      259.47      222.13     10.32 o 
  -5   9   6      672.20      610.21     15.88 o 
  -4   9   6     1565.75     1534.62     26.28 o 
  -3   9   6      538.07      455.57     13.50 o 
  -2   9   6     1398.51     1393.64     27.07 o 
  -1   9   6      557.88      428.21     16.69 o 
   0   9   6     1603.81     1769.93     36.65 o 
   1   9   6      857.59     1006.38     24.66 o 
   2   9   6        6.35        3.63      5.43 o 
   3   9   6      150.88      137.81      9.44 o 
   4   9   6       39.39       46.97      6.68 o 
   5   9   6       30.42       21.29      6.38 o 
   6   9   6      121.67       85.81      7.35 o 
   7   9   6       32.55       42.69     10.73 o 
   8   9   6        0.08       -8.24      8.88 o 
   9   9   6        3.27      -11.36     18.66 o 
  10   9   6        1.94       -5.73     19.32 o 
  11   9   6        0.83      -16.15     16.15 o 
 -11  10   6       12.62       10.87     21.30 o 
 -10  10   6       14.63       32.10     20.86 o 
  -9  10   6        4.02        2.14     17.28 o 
  -8  10   6        1.99       -0.38     17.03 o 
  -7  10   6        4.06       -8.21      8.89 o 
  -6  10   6       21.48       19.52      6.27 o 
  -5  10   6     1673.17     1651.64     28.33 o 
  -4  10   6       63.73       82.43      8.29 o 
  -3  10   6      687.62      691.64     27.45 o 
  -2  10   6       18.62       10.79      7.30 o 
  -1  10   6       74.66       72.73      9.59 o 
   0  10   6      552.98      488.73     18.41 o 
   1  10   6     1109.25     1180.67     24.51 o 
   2  10   6      771.24      697.42     16.62 o 
   3  10   6      152.30      124.13      8.27 o 
   4  10   6      500.78      504.66     18.98 o 
   5  10   6       11.78       -7.52      7.52 o 
   6  10   6       26.58        7.09      6.37 o 
   7  10   6      235.24      255.70     16.14 o 
   8  10   6       46.86       63.57     13.30 o 
   9  10   6       76.33       93.31     38.36 o 
  10  10   6        3.10       -0.33     31.51 o 
  11  10   6        0.34       -4.77     18.22 o 
 -11  11   6        2.64      -20.23     20.23 o 
 -10  11   6       32.36       28.71     21.93 o 
  -9  11   6       14.31       19.54     19.16 o 
  -8  11   6        3.80       -8.86     17.47 o 
  -7  11   6       72.76       82.68     20.67 o 
  -6  11   6       58.76       65.79      8.42 o 
  -5  11   6      457.08      401.20     15.77 o 
  -4  11   6      669.90      588.44     17.87 o 
  -3  11   6       43.44       60.17      9.54 o 
  -2  11   6     1968.48     1894.53     40.19 o 
  -1  11   6       86.84       53.64      9.54 o 
   0  11   6      246.20      223.12     11.00 o 
   1  11   6       34.59       54.76      8.02 o 
   2  11   6     1639.11     1601.53     30.65 o 
   3  11   6      294.24      280.71      9.61 o 
   4  11   6       28.39       17.11      6.33 o 
   5  11   6       63.31       37.90      7.84 o 
   6  11   6       13.52       45.33     10.53 o 
   7  11   6        3.83       23.41     10.55 o 
   8  11   6        0.63        4.23     12.73 o 
   9  11   6       36.56       41.40     15.57 o 
  10  11   6       47.29       43.06     15.77 o 
 -11  12   6        9.41        0.19     23.31 o 
 -10  12   6        0.07       -9.11     19.73 o 
  -9  12   6      156.66      208.33     28.21 o 
  -8  12   6        4.54      -15.77     15.77 o 
  -7  12   6       10.27      -12.88     15.02 o 
  -6  12   6       36.45       32.47      9.06 o 
  -5  12   6       79.23       86.97     11.29 o 
  -4  12   6      122.67      114.83     17.19 o 
  -3  12   6       21.97       13.20     12.51 o 
  -2  12   6        0.17        2.58      7.99 o 
  -1  12   6     1746.96     1649.97     37.42 o 
   0  12   6      430.30      447.95     15.88 o 
   1  12   6     1937.04     1758.15     32.91 o 
   2  12   6      627.29      528.18     14.40 o 
   3  12   6       38.50       38.63      5.95 o 
   4  12   6       10.91        1.84      7.43 o 
   5  12   6      859.27      896.89     20.78 o 
   6  12   6        3.68       -8.26      9.72 o 
   7  12   6       16.25        1.67      9.85 o 
   8  12   6        5.28       12.24     10.57 o 
   9  12   6       45.91       45.99     18.25 o 
  10  12   6       17.68       10.42     27.52 o 
 -11  13   6      121.01      132.88     29.97 o 
 -10  13   6      148.94      159.95     30.72 o 
  -9  13   6       12.23      -13.44     18.85 o 
  -8  13   6      184.26      169.88     26.45 o 
  -7  13   6       93.22      131.75     24.13 o 
  -6  13   6      646.44      669.60     22.93 o 
  -5  13   6     1586.34     1627.14     37.97 o 
  -4  13   6      404.13      367.41     15.53 o 
  -3  13   6     1013.23     1128.53     30.76 o 
  -2  13   6        8.32       -5.87      8.18 o 
  -1  13   6       94.17       96.62      9.68 o 
   0  13   6      899.46      856.41     19.22 o 
   1  13   6        6.20        8.36      6.34 o 
   2  13   6        6.86       -2.57      6.46 o 
   3  13   6       79.32       61.28      6.74 o 
   4  13   6      367.31      347.91     15.59 o 
   5  13   6        4.34       -5.88      7.95 o 
   6  13   6        0.00        1.44     10.22 o 
   7  13   6       54.07       65.17     18.57 o 
   8  13   6       17.23       25.22     14.24 o 
   9  13   6        0.22       12.83     15.25 o 
  10  13   6        0.03       -2.81     25.35 o 
 -10  14   6       81.70      111.58     29.03 o 
  -9  14   6        8.42        4.46     20.67 o 
  -8  14   6        1.07       12.06     19.10 o 
  -7  14   6       66.66       93.42     23.18 o 
  -6  14   6        0.95        8.09      8.90 o 
  -5  14   6      730.47      703.58     24.20 o 
  -4  14   6      527.33      490.02     18.12 o 
  -3  14   6       12.30       11.98      8.50 o 
  -2  14   6      244.38      249.38     11.48 o 
  -1  14   6        1.48       -6.36      6.36 o 
   0  14   6       85.71       78.16      8.28 o 
   1  14   6      158.76      140.28      9.19 o 
   2  14   6        0.00       -1.44      6.73 o 
   3  14   6      463.22      454.14     13.63 o 
   4  14   6       18.63        1.95     14.15 o 
   5  14   6        9.64        7.66     10.61 o 
   6  14   6        0.13       -7.13     10.42 o 
   7  14   6       13.35      -13.01     14.48 o 
   8  14   6        5.98        4.35     14.85 o 
   9  14   6        4.36       -6.08     22.65 o 
  10  14   6       28.90       25.10     17.43 o 
 -10  15   6        0.68       23.94     25.13 o 
  -9  15   6       44.38       42.28     24.69 o 
  -8  15   6       46.67       35.62     22.18 o 
  -7  15   6      513.96      535.84     42.34 o 
  -6  15   6        0.12       -1.66     22.05 o 
  -5  15   6       84.20      107.74     12.45 o 
  -4  15   6       19.34       23.38     10.20 o 
  -3  15   6       21.77       19.30      8.46 o 
  -2  15   6      358.29      313.50     13.01 o 
  -1  15   6       59.96       43.94      7.55 o 
   0  15   6       93.45      110.35      9.14 o 
   1  15   6      383.88      392.87     14.04 o 
   2  15   6       43.22       24.71      7.13 o 
   3  15   6      378.75      376.80     14.41 o 
   4  15   6       12.06       31.81      9.69 o 
   5  15   6       20.47       16.11      9.52 o 
   6  15   6        2.19       -1.31     10.86 o 
   7  15   6       24.65        9.33     11.63 o 
   8  15   6        5.32        0.01     15.13 o 
   9  15   6       11.33       14.68     15.61 o 
 -10  16   6        0.81       12.31     24.75 o 
  -9  16   6       23.09       45.30     24.38 o 
  -8  16   6        7.62      -10.74     20.29 o 
  -7  16   6       64.18       62.20     24.50 o 
  -6  16   6        0.13       -2.88     11.60 o 
  -5  16   6        0.84       -9.00      9.00 o 
  -4  16   6       97.30       61.91      9.62 o 
  -3  16   6      521.17      487.27     16.45 o 
  -2  16   6     1836.46     1865.59     33.49 o 
  -1  16   6       28.47       16.21      7.21 o 
   0  16   6      178.74      161.45     10.49 o 
   1  16   6       33.14       35.09      7.36 o 
   2  16   6       37.88       40.35      7.70 o 
   3  16   6       38.53       13.62      6.75 o 
   4  16   6      405.55      432.98     18.33 o 
   5  16   6        8.76        7.86      9.00 o 
   6  16   6       23.69       12.08     11.64 o 
   7  16   6        0.02       -3.26     14.06 o 
   8  16   6        0.69       -1.44     16.52 o 
   9  16   6       14.50        2.86     16.11 o 
  -9  17   6       43.22       86.57     28.02 o 
  -8  17   6       31.84       34.81     23.87 o 
  -7  17   6       66.61       85.95     24.94 o 
  -6  17   6       10.84        3.61     17.33 o 
  -5  17   6        9.82       -7.26      7.72 o 
  -4  17   6        7.80        8.74     10.85 o 
  -3  17   6        1.67        6.64      8.35 o 
  -2  17   6       26.67       20.44     10.32 o 
  -1  17   6       92.48       96.99      9.58 o 
   0  17   6       33.85       36.11      7.83 o 
   1  17   6      388.26      379.34     14.56 o 
   2  17   6       31.01       43.11      8.03 o 
   3  17   6       35.00       40.99      7.65 o 
   4  17   6      224.61      261.94     15.54 o 
   5  17   6       12.59        4.66     11.63 o 
   6  17   6       10.08       -2.77     14.65 o 
   7  17   6        2.43       -1.00     15.69 o 
   8  17   6       83.33       74.64     19.26 o 
   9  17   6        0.45       10.17     18.44 o 
  -9  18   6        0.89       -2.58     24.06 o 
  -8  18   6        3.05       26.76     24.25 o 
  -7  18   6       53.06       42.41     24.06 o 
  -6  18   6       94.43       85.50     28.30 o 
  -5  18   6      112.01      134.79     13.51 o 
  -4  18   6      119.02       98.72     11.22 o 
  -3  18   6       31.27       32.52      9.39 o 
  -2  18   6      171.73      165.59     20.11 o 
  -1  18   6      161.83      206.49     13.00 o 
   0  18   6       23.35       20.18      7.81 o 
   1  18   6       67.40       84.45      9.40 o 
   2  18   6      397.04      473.57     16.41 o 
   3  18   6        0.42        6.05      6.96 o 
   4  18   6       14.23       19.63     10.00 o 
   5  18   6       85.20       84.24     14.94 o 
   6  18   6        5.45      -13.44     14.77 o 
   7  18   6        2.27       -0.51     16.25 o 
   8  18   6       16.42       22.17     17.13 o 
  -9  19   6        4.65       -0.57     25.63 o 
  -8  19   6      215.05      234.34     35.56 o 
  -7  19   6        9.89       -0.31     22.11 o 
  -6  19   6       20.98        2.07     21.05 o 
  -5  19   6        2.28      -11.26     13.61 o 
  -4  19   6      145.67      156.87     23.12 o 
  -3  19   6      285.62      251.57     15.19 o 
  -2  19   6       28.27       18.96      9.86 o 
  -1  19   6       54.46       44.55      8.81 o 
   0  19   6      125.34      123.62     10.56 o 
   1  19   6        3.03        4.15      7.76 o 
   2  19   6       44.72       31.33      8.98 o 
   3  19   6       68.90       65.52     11.73 o 
   4  19   6       12.43       24.61     10.64 o 
   5  19   6       35.03       11.79     25.98 o 
   6  19   6        0.80       -3.00     15.12 o 
   7  19   6       12.07        4.99     17.29 o 
   8  19   6        0.65        6.32     17.95 o 
  -8  20   6       64.83       54.78     29.15 o 
  -7  20   6        5.96      -17.65     21.93 o 
  -6  20   6       26.69       32.29     24.44 o 
  -5  20   6       12.52        2.39     10.50 o 
  -4  20   6        0.01       -0.33      9.23 o 
  -3  20   6       23.69        3.47      9.40 o 
  -2  20   6        0.32       -8.70      9.27 o 
  -1  20   6       10.53        8.26      9.38 o 
   0  20   6      108.83      112.53     10.63 o 
   1  20   6      112.94      106.81     10.81 o 
   2  20   6       22.48        6.99     10.43 o 
   3  20   6        4.26       -9.61      9.61 o 
   4  20   6        0.02       -7.71     11.06 o 
   5  20   6        0.01        1.73     21.89 o 
   6  20   6       10.70       19.15     16.90 o 
   7  20   6        0.00       20.55     18.51 o 
   8  20   6        1.92       26.23     18.68 o 
  -8  21   6       44.14       10.05     26.20 o 
  -7  21   6        1.10       10.93     25.51 o 
  -6  21   6       45.22       31.98     26.76 o 
  -5  21   6        2.31      -14.71     14.71 o 
  -4  21   6      139.77      179.99     14.47 o 
  -3  21   6      236.63      214.88     15.60 o 
  -2  21   6        0.00       -3.06      9.85 o 
  -1  21   6       19.33       28.77     11.09 o 
   0  21   6       34.09       38.76     12.16 o 
   1  21   6        6.98       17.73      8.79 o 
   2  21   6       41.18       43.14     11.83 o 
   3  21   6       81.61       63.42     14.38 o 
   4  21   6      133.65      134.22     20.65 o 
   5  21   6       18.94       18.73     21.64 o 
   6  21   6       33.12       25.74     19.12 o 
   7  21   6        0.42      -22.90     22.90 o 
  -7  22   6       13.17      -24.38     24.63 o 
  -6  22   6       18.77       24.38     24.38 o 
  -5  22   6       15.90        5.09     25.32 o 
  -4  22   6        0.20        2.13     11.84 o 
  -3  22   6        2.01       -0.26     10.36 o 
  -2  22   6        0.61      -10.83     10.83 o 
  -1  22   6      290.93      311.43     18.20 o 
   0  22   6       30.41       26.82     12.46 o 
   1  22   6      292.09      338.10     30.52 o 
   2  22   6        0.97       13.43     13.84 o 
   3  22   6        8.57       -9.72     12.05 o 
   4  22   6        0.88       13.33     15.92 o 
   5  22   6       22.98       27.27     17.79 o 
   6  22   6        1.93       19.74     18.82 o 
   7  22   6        0.50       10.03     19.13 o 
  -7  23   6        5.87      -22.93     22.93 o 
  -6  23   6       15.66       82.11     30.78 o 
  -5  23   6        0.53      -19.92     24.69 o 
  -4  23   6        7.57       18.21     18.06 o 
  -3  23   6       17.21       20.61     11.94 o 
  -2  23   6       22.81       14.61     11.29 o 
  -1  23   6        2.81       19.85     16.90 o 
   0  23   6       19.71       28.61     14.57 o 
   1  23   6      150.61      187.29     22.11 o 
   2  23   6       21.27       19.19     14.24 o 
   3  23   6        3.53        0.46     13.38 o 
   4  23   6       37.17       25.53     28.84 o 
   5  23   6       27.46       38.08     18.97 o 
   6  23   6        0.07       -5.80     17.78 o 
  -6  24   6       11.14       37.63     29.65 o 
  -5  24   6       56.54       34.05     30.97 o 
  -4  24   6        2.92       26.81     19.10 o 
  -3  24   6       68.44       75.44     13.81 o 
  -2  24   6      176.34      194.05     17.13 o 
  -1  24   6       33.62       40.95     12.74 o 
   0  24   6      127.64      145.51     18.82 o 
   1  24   6        6.50       11.48     17.77 o 
   2  24   6       17.69       -1.33     22.81 o 
   3  24   6       42.21       29.60     24.28 o 
   4  24   6       22.88       25.83     18.53 o 
   5  24   6       20.62       39.93     19.94 o 
  -5  25   6        8.84       63.71     30.85 o 
  -4  25   6        3.61       18.35     28.77 o 
  -3  25   6       12.89        7.31     19.31 o 
  -2  25   6        0.81        0.76     11.96 o 
  -1  25   6        7.69      -12.15     17.19 o 
   0  25   6       39.18       59.35     20.10 o 
   1  25   6        2.29       -9.81     15.01 o 
   2  25   6       15.45       16.44     15.00 o 
   3  25   6       13.47      -15.40     16.93 o 
   4  25   6        0.91       -5.97     16.90 o 
  -4  26   6       80.56      117.30     35.31 o 
  -3  26   6        4.02        2.57     43.44 o 
  -2  26   6       35.25       39.84     16.78 o 
  -1  26   6       11.54        1.62     15.49 o 
   0  26   6        8.69       -8.57     15.01 o 
   1  26   6       10.25        7.74     16.32 o 
   2  26   6       20.73       27.16     16.87 o 
   3  26   6        0.49      -14.59     34.24 o 
  -3  27   6       16.47       12.16     20.10 o 
  -2  27   6        1.96       -2.50     15.84 o 
  -1  27   6       57.97       51.29     16.80 o 
   0  27   6       39.06       44.36     21.51 o 
   1  27   6        4.87       -7.13     15.37 o 
   2  27   6        0.42       17.20     17.09 o 
 -11   0   7        0.01       -3.96     18.41 o 
  -9   0   7       17.19      -13.76     15.33 o 
  -7   0   7      179.28      162.01     10.98 o 
  -5   0   7       61.16       75.88      8.25 o 
  -3   0   7     1040.91     1126.97     40.63 o 
  -1   0   7     2091.60     2380.08     48.69 o 
   1   0   7     8984.32     9532.01    122.28 o 
   3   0   7      315.72      271.86     34.90 o 
   5   0   7      558.48      618.17     18.00 o 
   7   0   7        0.47       -1.08      8.91 o 
   9   0   7        5.00      -12.50     12.50 o 
 -12   1   7        0.00       16.59     18.72 o 
 -11   1   7      101.48       81.04     22.62 o 
 -10   1   7       21.36       23.60     13.05 o 
  -9   1   7       74.62       42.47     13.63 o 
  -8   1   7       85.59       84.34     14.05 o 
  -7   1   7     2108.10     2167.65     28.82 o 
  -6   1   7        2.32       -4.47      4.47 o 
  -5   1   7      288.50      244.44      8.65 o 
  -4   1   7      172.80      177.72      7.49 o 
  -3   1   7      602.21      554.77     12.43 o 
  -2   1   7       17.58       -4.10      4.10 o 
  -1   1   7      182.33      163.56      6.16 o 
   0   1   7     1838.26     1923.33     22.37 o 
   1   1   7     5115.91     5243.99     50.37 o 
   2   1   7     2385.47     2330.31     27.23 o 
   3   1   7      484.61      572.90     13.23 o 
   4   1   7     1017.53     1111.70     15.70 o 
   5   1   7      228.35      172.29      9.30 o 
   6   1   7      404.35      287.76      9.78 o 
   7   1   7      117.51      116.70      7.57 o 
   8   1   7       43.01       47.20     16.11 o 
   9   1   7        0.01        1.85      9.79 o 
  10   1   7        0.19        8.03     11.18 o 
 -12   2   7        0.62      -12.75     17.78 o 
 -11   2   7        3.61      -18.22     18.22 o 
 -10   2   7      166.55      165.09     17.04 o 
  -9   2   7      469.70      472.02     24.08 o 
  -8   2   7      146.77      116.07     29.53 o 
  -7   2   7      173.26      159.69      7.66 o 
  -6   2   7      310.43      344.79     10.60 o 
  -5   2   7       54.15       57.60      5.70 o 
  -4   2   7      800.13      853.28     18.39 o 
  -3   2   7     1749.48     1655.89     23.70 o 
  -2   2   7     6506.70     7330.07     74.93 o 
  -1   2   7      338.03      294.70      8.02 o 
   0   2   7     2499.03     2492.96     27.28 o 
   1   2   7      327.18      297.54     16.13 o 
   2   2   7     1512.44     1464.61     23.33 o 
   3   2   7       66.52       67.27      6.24 o 
   4   2   7       20.67       20.36      4.55 o 
   5   2   7      124.51      130.79      6.79 o 
   6   2   7       78.96       29.68      5.86 o 
   7   2   7       30.92       28.15      6.77 o 
   8   2   7        3.79        8.31      9.46 o 
   9   2   7        1.65       -0.22     14.20 o 
  10   2   7        3.04        2.05     21.08 o 
 -12   3   7       11.16       29.15     20.67 o 
 -11   3   7        1.96      -17.65     17.65 o 
 -10   3   7        9.29        9.99     17.72 o 
  -9   3   7        9.09        3.15     11.55 o 
  -8   3   7        5.95       -1.57     17.97 o 
  -7   3   7       50.07       41.36      7.76 o 
  -6   3   7      127.24      123.34      7.15 o 
  -5   3   7       54.55       62.82      5.95 o 
  -4   3   7       52.75       36.11      5.06 o 
  -3   3   7      628.46      603.22     13.21 o 
  -2   3   7     5676.70     5859.86     60.21 o 
  -1   3   7       16.68        2.05      3.54 o 
   0   3   7       99.25       96.49      5.13 o 
   1   3   7      780.29      763.42     21.00 o 
   2   3   7      779.41      842.84     16.70 o 
   3   3   7     1317.79     1507.87     24.80 o 
   4   3   7      426.05      421.26      9.40 o 
   5   3   7      590.14      584.48     12.41 o 
   6   3   7      417.84      474.60     11.96 o 
   7   3   7       83.99       85.23      9.89 o 
   8   3   7       33.14       28.56      8.52 o 
   9   3   7        0.66        5.39     10.10 o 
  10   3   7        0.69        1.33     10.76 o 
 -12   4   7       20.16       39.83     22.18 o 
 -11   4   7      115.01      140.92     24.56 o 
 -10   4   7       39.75       40.15     19.85 o 
  -9   4   7       81.15       98.51     20.73 o 
  -8   4   7      628.55      619.46     37.76 o 
  -7   4   7       46.96       36.59      5.75 o 
  -6   4   7     2085.95     2097.22     28.99 o 
  -5   4   7     1576.95     1706.89     24.84 o 
  -4   4   7       64.87       59.38      5.77 o 
  -3   4   7      257.44      218.68      8.25 o 
  -2   4   7      100.15      131.65      7.20 o 
  -1   4   7     2124.03     2037.95     38.28 o 
   0   4   7        5.61        1.54      5.23 o 
   1   4   7      117.27      115.67      9.03 o 
   2   4   7      735.84      696.91     15.11 o 
   3   4   7      327.43      314.50      9.65 o 
   4   4   7       53.52       67.17      5.72 o 
   5   4   7      294.35      374.75     10.20 o 
   6   4   7      215.21      260.74      9.20 o 
   7   4   7       75.73       85.55     13.93 o 
   8   4   7        5.17        8.30      8.03 o 
   9   4   7       33.76       23.10     10.75 o 
  10   4   7        8.98       24.91     22.84 o 
 -12   5   7        1.67      -18.53     18.53 o 
 -11   5   7       15.67        8.67     20.04 o 
 -10   5   7      120.50      157.50     24.94 o 
  -9   5   7        4.46       -7.16     15.96 o 
  -8   5   7        4.81      -14.51     14.51 o 
  -7   5   7        2.47       -1.11      4.43 o 
  -6   5   7      119.98      129.76      8.43 o 
  -5   5   7       62.20       86.72      7.30 o 
  -4   5   7      157.46      173.94      8.58 o 
  -3   5   7      256.18      255.53     11.36 o 
  -2   5   7      808.60      814.94     17.15 o 
  -1   5   7     1086.79     1054.35     16.51 o 
   0   5   7     4209.98     4299.17     50.03 o 
   1   5   7      566.19      640.21     19.02 o 
   2   5   7       11.46        3.07      6.28 o 
   3   5   7       65.70       58.51      5.56 o 
   4   5   7     1010.06      976.37     16.88 o 
   5   5   7       89.93       49.55      4.94 o 
   6   5   7      301.98      302.82      9.44 o 
   7   5   7        0.38       -7.27      7.27 o 
   8   5   7       11.26        4.61      8.22 o 
   9   5   7       36.57       43.37     11.48 o 
  10   5   7        8.75       19.28     23.06 o 
  11   5   7        2.75       17.78     17.21 o 
 -12   6   7        0.60        0.82     20.67 o 
 -11   6   7       14.10       14.45     19.41 o 
 -10   6   7       12.87       18.53     19.60 o 
  -9   6   7       35.33       19.35     18.28 o 
  -8   6   7       55.78       29.84     17.53 o 
  -7   6   7       13.83       11.86      7.39 o 
  -6   6   7        1.83       -5.40      5.40 o 
  -5   6   7       68.52       84.55      7.42 o 
  -4   6   7      432.86      461.66     15.17 o 
  -3   6   7      893.86      954.12     19.19 o 
  -2   6   7      237.93      159.34      8.21 o 
  -1   6   7       20.05       17.74      7.13 o 
   0   6   7       55.22       46.81      6.63 o 
   1   6   7      125.96      106.74      7.28 o 
   2   6   7       15.28       15.98      5.09 o 
   3   6   7       47.62       35.22      5.36 o 
   4   6   7      302.74      385.38     11.11 o 
   5   6   7       12.23       19.54      4.62 o 
   6   6   7      115.20      120.95      8.55 o 
   7   6   7        2.26       -3.00      8.08 o 
   8   6   7       59.76       72.69     16.45 o 
   9   6   7       32.70       18.47     11.95 o 
  10   6   7       10.45      -11.64     11.64 o 
  11   6   7        6.44        5.40     16.77 o 
 -11   7   7        5.22       12.38     21.61 o 
 -10   7   7      222.80      260.04     30.03 o 
  -9   7   7       23.40       24.06     19.54 o 
  -8   7   7       37.43       38.32     17.97 o 
  -7   7   7      124.28      121.40     11.52 o 
  -6   7   7      747.62      795.32     18.16 o 
  -5   7   7      310.23      323.00     11.98 o 
  -4   7   7     1134.39     1131.82     21.73 o 
  -3   7   7      320.38      322.03     15.95 o 
  -2   7   7      833.37      988.66     21.92 o 
  -1   7   7     2420.84     2455.15     46.05 o 
   0   7   7      265.87      216.50      9.43 o 
   1   7   7      516.31      488.47     13.65 o 
   2   7   7      882.08      882.22     17.95 o 
   3   7   7      716.38      658.62     15.44 o 
   4   7   7      594.86      573.96     14.52 o 
   5   7   7      311.37      342.22      8.90 o 
   6   7   7       11.00        2.93      5.78 o 
   7   7   7       81.29       81.64     10.70 o 
   8   7   7       43.32       31.57      9.81 o 
   9   7   7       23.97        7.68     12.13 o 
  10   7   7        1.48       -8.55     14.51 o 
  11   7   7        0.96       -6.85     17.03 o 
 -11   8   7        1.56       -4.71     20.48 o 
 -10   8   7        6.18       26.64     21.74 o 
  -9   8   7        0.40       40.96     18.91 o 
  -8   8   7       33.97       24.31     17.59 o 
  -7   8   7       88.18      106.39     12.79 o 
  -6   8   7        0.12       -5.99      5.99 o 
  -5   8   7     1096.74     1180.33     22.95 o 
  -4   8   7        0.48       -5.57      5.57 o 
  -3   8   7      119.50      134.67      9.30 o 
  -2   8   7      361.99      409.40     16.77 o 
  -1   8   7     2404.38     2347.76     45.21 o 
   0   8   7     2033.31     2050.29     41.05 o 
   1   8   7      987.07     1050.70     22.91 o 
   2   8   7       53.00       70.27      6.82 o 
   3   8   7      209.97      218.40      9.73 o 
   4   8   7      212.08      217.85     10.24 o 
   5   8   7      134.55      133.91     10.45 o 
   6   8   7        0.81       -1.78      5.76 o 
   7   8   7        5.84        0.38      8.97 o 
   8   8   7        1.84       -6.09      9.06 o 
   9   8   7        0.14       -7.33     12.06 o 
  10   8   7        0.17      -12.57     12.63 o 
  11   8   7        0.40      -17.21     17.21 o 
 -11   9   7       17.94        6.47     24.25 o 
 -10   9   7        4.69      -11.31     20.54 o 
  -9   9   7      126.06      115.91     23.94 o 
  -8   9   7       10.38       -6.41     16.65 o 
  -7   9   7        6.05       -5.02      9.49 o 
  -6   9   7      439.51      390.23     14.54 o 
  -5   9   7     1081.46     1010.36     23.71 o 
  -4   9   7       40.36       49.36      7.64 o 
  -3   9   7      275.32      227.31     13.12 o 
  -2   9   7      194.67      176.22     11.95 o 
  -1   9   7      295.97      347.61     16.37 o 
   0   9   7      330.21      358.19     16.46 o 
   1   9   7      126.20      154.47     13.61 o 
   2   9   7      266.47      243.61     10.31 o 
   3   9   7      186.50      181.70     10.06 o 
   4   9   7      375.16      407.10     13.38 o 
   5   9   7        0.13       -5.70      5.70 o 
   6   9   7       11.13       -6.53      8.04 o 
   7   9   7        5.26       -3.84      9.80 o 
   8   9   7        1.23       17.36      9.82 o 
   9   9   7       26.55       37.96     13.99 o 
  10   9   7        1.55       -8.85     12.58 o 
 -11  10   7       50.25       54.66     26.51 o 
 -10  10   7       55.25       26.70     20.98 o 
  -9  10   7      101.82       91.41     23.56 o 
  -8  10   7      137.20      149.90     25.63 o 
  -7  10   7        2.38       -0.45     10.00 o 
  -6  10   7      154.05      153.26     10.75 o 
  -5  10   7      630.69      685.92     19.97 o 
  -4  10   7       63.99       59.69      9.49 o 
  -3  10   7       21.77       29.94      8.93 o 
  -2  10   7       92.06       95.42     10.51 o 
  -1  10   7        9.51       11.52      7.72 o 
   0  10   7      182.26      135.31     11.64 o 
   1  10   7     1765.02     1905.78     43.05 o 
   2  10   7       33.55       28.66      7.42 o 
   3  10   7       17.48        3.14      6.02 o 
   4  10   7       33.23       21.29      6.53 o 
   5  10   7        0.02       -6.67      6.67 o 
   6  10   7        0.45       -6.84      8.67 o 
   7  10   7      184.51      175.36     15.35 o 
   8  10   7        0.79       18.46     16.23 o 
   9  10   7       22.29       32.39     15.02 o 
  10  10   7        9.16       -6.04     14.64 o 
 -11  11   7       30.16       34.24     25.63 o 
 -10  11   7        3.27      -19.60     19.60 o 
  -9  11   7        8.80        8.04     19.48 o 
  -8  11   7        0.04      -15.89     15.89 o 
  -7  11   7      125.30       83.43     21.24 o 
  -6  11   7        1.63        8.73      8.57 o 
  -5  11   7       42.22       39.74     10.03 o 
  -4  11   7       16.55       19.94      9.03 o 
  -3  11   7      544.58      515.08     20.32 o 
  -2  11   7      471.97      471.00     19.75 o 
  -1  11   7      688.23      629.59     21.70 o 
   0  11   7       48.76       54.27      9.74 o 
   1  11   7      391.31      349.28     14.44 o 
   2  11   7      705.92      644.92     26.38 o 
   3  11   7     1005.90      981.98     23.54 o 
   4  11   7       31.04       38.52      4.75 o 
   5  11   7       11.62       -3.84      6.66 o 
   6  11   7       67.69       25.93     10.78 o 
   7  11   7       10.02        6.34     10.29 o 
   8  11   7        9.56        9.41     11.18 o 
   9  11   7       12.50       -3.58     36.85 o 
  10  11   7        1.95      -14.10     14.10 o 
 -11  12   7       49.97       59.31     27.45 o 
 -10  12   7       66.08       51.45     25.00 o 
  -9  12   7        4.84      -15.08     19.92 o 
  -8  12   7        3.67       15.71     20.86 o 
  -7  12   7        1.55       19.92     19.98 o 
  -6  12   7        4.96       -8.49      8.49 o 
  -5  12   7       10.89        1.53     15.02 o 
  -4  12   7      124.93      129.07     13.08 o 
  -3  12   7      484.88      433.79     19.97 o 
  -2  12   7      216.17      229.27     14.73 o 
  -1  12   7        1.80        5.09      9.12 o 
   0  12   7     1916.08     1857.36     35.07 o 
   1  12   7      140.45      164.29     11.19 o 
   2  12   7      266.98      247.66     12.93 o 
   3  12   7      336.29      353.26     11.96 o 
   4  12   7        2.31       -5.35      7.60 o 
   5  12   7      114.26      137.12     11.25 o 
   6  12   7      298.59      311.58     17.79 o 
   7  12   7        0.46       -9.93      9.93 o 
   8  12   7        1.99       -7.97     11.41 o 
   9  12   7        0.37       13.84     14.70 o 
  10  12   7        1.15      -14.91     14.91 o 
 -10  13   7       30.84       21.11     23.56 o 
  -9  13   7       79.88       83.93     25.57 o 
  -8  13   7       61.45       86.95     23.31 o 
  -7  13   7      611.49      585.72     43.85 o 
  -6  13   7        3.43       17.93      9.41 o 
  -5  13   7       21.82        5.19      9.66 o 
  -4  13   7      803.22      854.20     27.57 o 
  -3  13   7     1962.44     1840.62     41.69 o 
  -2  13   7      406.38      406.67     19.44 o 
  -1  13   7      800.53      901.95     27.93 o 
   0  13   7        8.23        7.16      7.53 o 
   1  13   7      655.97      618.02     19.18 o 
   2  13   7      684.03      676.42     17.16 o 
   3  13   7        7.83       -5.42      5.42 o 
   4  13   7       35.76        1.88      8.61 o 
   5  13   7        5.88        4.78      8.12 o 
   6  13   7      276.18      226.23     16.87 o 
   7  13   7       37.04       36.59     13.13 o 
   8  13   7       42.90       49.11     16.96 o 
   9  13   7        0.29      -13.39     13.39 o 
  10  13   7        1.51      -12.88     15.19 o 
 -10  14   7       13.10       -4.40     23.31 o 
  -9  14   7        4.11       18.47     23.56 o 
  -8  14   7        5.74       -0.25     19.92 o 
  -7  14   7       42.05       30.41     21.55 o 
  -6  14   7      128.67      154.10     18.49 o 
  -5  14   7       38.07       46.48     11.03 o 
  -4  14   7     1278.39     1374.71     38.21 o 
  -3  14   7      431.36      374.80     21.84 o 
  -2  14   7       60.63       28.84     10.66 o 
  -1  14   7       10.51       -1.19      7.26 o 
   0  14   7      321.33      352.79     13.54 o 
   1  14   7        7.71        0.77      6.52 o 
   2  14   7      415.61      465.57     15.11 o 
   3  14   7       68.01       44.51      7.06 o 
   4  14   7       54.11       38.37      9.56 o 
   5  14   7        0.30        2.24      8.66 o 
   6  14   7       78.48      118.99     14.28 o 
   7  14   7        0.78       -3.53     12.36 o 
   8  14   7        4.93      -13.75     13.75 o 
   9  14   7        3.72        7.30     16.00 o 
 -10  15   7       35.64       24.88     25.32 o 
  -9  15   7       34.39       32.10     22.37 o 
  -8  15   7       98.16       81.61     25.57 o 
  -7  15   7        8.67       35.43     21.49 o 
  -6  15   7      394.13      397.04     25.32 o 
  -5  15   7        0.81        3.23      9.44 o 
  -4  15   7       61.42      100.57     12.59 o 
  -3  15   7      367.27      382.79     17.34 o 
  -2  15   7      330.08      306.52     13.39 o 
  -1  15   7        0.89       -6.37      6.37 o 
   0  15   7      334.95      325.01     13.24 o 
   1  15   7      301.13      313.46     12.94 o 
   2  15   7       69.63       61.98      8.11 o 
   3  15   7      365.13      392.17     16.97 o 
   4  15   7        0.37       -3.40      8.16 o 
   5  15   7        0.87       -6.41      8.18 o 
   6  15   7        8.62        9.06     11.36 o 
   7  15   7       43.58       45.96     15.97 o 
   8  15   7        1.14       10.02     16.45 o 
   9  15   7        3.49      -12.20     16.21 o 
 -10  16   7        1.93        1.26     25.13 o 
  -9  16   7       21.27       36.82     25.32 o 
  -8  16   7       34.21        3.83     21.99 o 
  -7  16   7       36.66       46.49     22.55 o 
  -6  16   7       61.71       56.38     23.81 o 
  -5  16   7        0.51       -9.29      9.29 o 
  -4  16   7        0.54       -9.33      9.33 o 
  -3  16   7        9.71        5.83      8.37 o 
  -2  16   7      570.02      618.48     20.46 o 
  -1  16   7       37.71       38.87      8.04 o 
   0  16   7       53.56       71.42     11.90 o 
   1  16   7       24.49       19.14      7.61 o 
   2  16   7      129.27      160.18     10.23 o 
   3  16   7       14.64        8.61      6.88 o 
   4  16   7      109.21      139.24     14.31 o 
   5  16   7       10.04        3.86     12.71 o 
   6  16   7        5.32       -4.41     11.78 o 
   7  16   7       20.79       13.52     15.67 o 
   8  16   7        0.04        8.35     44.35 o 
   9  16   7       17.52       36.36     18.67 o 
  -9  17   7        4.28       15.96     24.56 o 
  -8  17   7       10.79       31.60     24.82 o 
  -7  17   7       55.29       42.16     24.44 o 
  -6  17   7       99.27       93.67     25.57 o 
  -5  17   7        0.66       -5.14      9.68 o 
  -4  17   7       12.20        7.89      9.32 o 
  -3  17   7      166.05      193.83     13.19 o 
  -2  17   7       16.65       27.43      8.07 o 
  -1  17   7       31.81       16.31      7.43 o 
   0  17   7       92.37       86.15      9.51 o 
   1  17   7      128.96      112.96      9.77 o 
   2  17   7      117.41      108.27     11.25 o 
   3  17   7       14.57        5.72      7.01 o 
   4  17   7       54.27       54.27     10.94 o 
   5  17   7       13.92        9.82     12.86 o 
   6  17   7       19.73       17.09     16.37 o 
   7  17   7        6.59      -14.02     14.96 o 
   8  17   7        0.01      -13.39     16.34 o 
  -9  18   7        0.08      -22.87     22.87 o 
  -8  18   7       26.67       48.56     27.01 o 
  -7  18   7       83.56      116.48     28.90 o 
  -6  18   7       12.16       20.52     13.58 o 
  -5  18   7       33.50       26.90      9.95 o 
  -4  18   7       27.20       26.12      9.49 o 
  -3  18   7       53.27       73.07     11.10 o 
  -2  18   7       37.80       47.05     10.49 o 
  -1  18   7      488.09      546.31     18.20 o 
   0  18   7       65.83       68.34      9.12 o 
   1  18   7      105.77       90.64     10.06 o 
   2  18   7        5.43       10.44      8.10 o 
   3  18   7        1.24       -2.68      9.20 o 
   4  18   7        0.32       -1.34      9.82 o 
   5  18   7        0.00       -6.29     18.44 o 
   6  18   7        1.22       -9.87     19.54 o 
   7  18   7        0.96      -14.93     16.10 o 
   8  18   7        5.78      -13.42     16.56 o 
  -8  19   7       15.14       49.95     26.58 o 
  -7  19   7        4.80       -1.88     22.81 o 
  -6  19   7        5.28        6.66     21.61 o 
  -5  19   7      194.37      220.74     17.24 o 
  -4  19   7       98.93      100.29     12.26 o 
  -3  19   7       14.08       11.92      9.50 o 
  -2  19   7      566.96      573.47     28.89 o 
  -1  19   7       79.72       67.71      9.54 o 
   0  19   7      142.44      139.62     11.19 o 
   1  19   7      208.29      169.49     11.89 o 
   2  19   7       75.36       50.85     11.26 o 
   3  19   7       68.53       78.98     11.99 o 
   4  19   7        0.64        4.29     11.73 o 
   5  19   7       82.92       97.56     19.52 o 
   6  19   7       23.54       14.86     15.72 o 
   7  19   7        7.55       -2.70     17.50 o 
   8  19   7        0.45       23.32     18.67 o 
  -8  20   7       29.92       27.64     26.51 o 
  -7  20   7        0.04      -14.32     22.49 o 
  -6  20   7       30.83      -20.42     20.42 o 
  -5  20   7      108.96      101.40     18.41 o 
  -4  20   7       19.57       -3.38      9.97 o 
  -3  20   7       75.27       72.03     11.53 o 
  -2  20   7       27.29       43.00     13.95 o 
  -1  20   7       17.56       38.72     10.48 o 
   0  20   7       95.18      106.36     10.78 o 
   1  20   7       30.99       22.35      8.82 o 
   2  20   7       54.83       71.19     12.31 o 
   3  20   7        5.21        3.42     10.29 o 
   4  20   7        0.01      -13.97     13.97 o 
   5  20   7        0.03       -5.65     21.08 o 
   6  20   7        0.32       -3.73     18.72 o 
   7  20   7        0.09       10.47     16.79 o 
  -7  21   7        0.26      -22.74     22.74 o 
  -6  21   7        7.02       -4.40     24.25 o 
  -5  21   7      158.95      139.27     15.91 o 
  -4  21   7        0.37        5.35     10.06 o 
  -3  21   7      356.81      372.39     31.62 o 
  -2  21   7      176.66      204.48     15.93 o 
  -1  21   7      394.64      441.65     20.59 o 
   0  21   7        6.22       -0.69      8.36 o 
   1  21   7        0.13       -2.83      9.76 o 
   2  21   7        0.95        3.09     13.80 o 
   3  21   7        3.41        0.37     14.75 o 
   4  21   7        6.10       29.12     17.40 o 
   5  21   7        1.70        4.92     16.21 o 
   6  21   7        1.16       13.10     18.01 o 
   7  21   7        0.12      -16.76     16.76 o 
  -7  22   7       17.78       23.31     26.58 o 
  -6  22   7        7.68       38.32     28.21 o 
  -5  22   7       37.49       61.00     29.28 o 
  -4  22   7        7.43        9.32     12.28 o 
  -3  22   7        1.90        6.47     13.19 o 
  -2  22   7        2.71        3.16     10.98 o 
  -1  22   7       16.31       30.21     11.47 o 
   0  22   7      132.21      170.87     20.43 o 
   1  22   7       22.01       18.77     11.51 o 
   2  22   7        0.61        2.29     13.72 o 
   3  22   7        1.51      -11.74     11.74 o 
   4  22   7        4.95      -10.77     15.57 o 
   5  22   7        0.39        5.94     16.60 o 
   6  22   7       12.75       33.35     19.56 o 
  -6  23   7       40.81       39.77     30.22 o 
  -5  23   7       20.03       34.93     27.77 o 
  -4  23   7       10.87        4.94     13.11 o 
  -3  23   7       53.82       82.69     15.34 o 
  -2  23   7        0.29      -10.69     10.69 o 
  -1  23   7       91.28      106.48     15.38 o 
   0  23   7       42.43       32.33     15.38 o 
   1  23   7        1.79       -0.88     13.62 o 
   2  23   7       52.83       62.92     15.69 o 
   3  23   7      104.65       90.50     17.25 o 
   4  23   7        1.48        4.06     15.92 o 
   5  23   7        0.79       26.13     18.82 o 
   6  23   7        2.20      -12.43     24.94 o 
  -6  24   7        7.41       -4.52     30.85 o 
  -5  24   7        0.61       12.44     28.59 o 
  -4  24   7      100.57      137.31     24.64 o 
  -3  24   7       66.43       72.81     14.05 o 
  -2  24   7       31.37       51.00     13.46 o 
  -1  24   7        4.68      -13.32     13.32 o 
   0  24   7        8.47       -4.74     13.92 o 
   1  24   7       29.95       42.05     15.66 o 
   2  24   7        3.48      -14.27     14.27 o 
   3  24   7       29.42       55.36     19.76 o 
   4  24   7        0.51       36.77     19.48 o 
   5  24   7        4.40       22.19     27.52 o 
  -5  25   7       76.05       49.57     31.73 o 
  -4  25   7       11.60       44.42     30.78 o 
  -3  25   7        0.31        8.12     19.32 o 
  -2  25   7      251.61      269.18     23.90 o 
  -1  25   7       10.51       37.76     16.57 o 
   0  25   7       16.23        8.13     15.44 o 
   1  25   7        3.96       -1.88     13.86 o 
   2  25   7        0.00       11.66     15.43 o 
   3  25   7       17.43        9.05     19.01 o 
   4  25   7        0.00        7.58     18.98 o 
  -3  26   7        3.09        3.88     25.19 o 
  -2  26   7        0.34       19.04     21.35 o 
  -1  26   7        3.49       -1.02     15.12 o 
   0  26   7        0.14       18.70     16.21 o 
   1  26   7        0.08        8.95     16.77 o 
   2  26   7       14.53       -8.11     16.47 o 
   3  26   7        4.38        0.41     19.59 o 
  -2  27   7        1.24      -15.92     15.92 o 
  -1  27   7        1.10       -6.54     15.36 o 
   0  27   7        2.48       12.01     16.10 o 
   1  27   7        8.33       15.54     17.40 o 
 -10   0   8        0.63        7.60     19.04 o 
  -8   0   8        4.37        0.88     16.21 o 
  -6   0   8      389.39      445.07     17.43 o 
  -4   0   8       13.33       -1.55      6.94 o 
  -2   0   8      308.06      284.23     13.59 o 
   0   0   8      187.15      155.75     10.97 o 
   2   0   8     1124.11     1187.76     36.20 o 
   4   0   8       25.98       31.43      7.25 o 
   6   0   8      203.46      257.38     13.45 o 
   8   0   8       74.64       94.49     18.85 o 
  10   0   8        2.95       11.50     16.46 o 
 -12   1   8       10.45        4.46     19.92 o 
 -11   1   8        0.94       -1.68     13.29 o 
 -10   1   8        0.07       18.04     13.43 o 
  -9   1   8       15.37       -2.44     12.35 o 
  -8   1   8       35.57       76.34     14.07 o 
  -7   1   8       45.79       24.89      5.66 o 
  -6   1   8      148.92      118.21      7.87 o 
  -5   1   8     1246.35     1313.06     21.49 o 
  -4   1   8      702.04      544.82     13.19 o 
  -3   1   8     2268.06     2302.79     31.19 o 
  -2   1   8      254.00      207.70      9.94 o 
  -1   1   8      264.23      261.13      9.36 o 
   0   1   8      818.04      800.49     15.55 o 
   1   1   8       19.37       47.99      5.66 o 
   2   1   8      120.18       72.04      6.05 o 
   3   1   8      652.93      607.09     14.57 o 
   4   1   8       11.66       10.23      4.55 o 
   5   1   8        4.33       12.72      5.34 o 
   6   1   8       16.63       20.05      6.09 o 
   7   1   8        7.33        6.53      6.52 o 
   8   1   8        1.23       -0.61      8.77 o 
   9   1   8        2.11        1.13     10.62 o 
  10   1   8        3.48        4.85     11.91 o 
 -12   2   8        0.76      -17.78     17.78 o 
 -11   2   8       15.18       22.87     20.23 o 
 -10   2   8       79.67      128.89     25.76 o 
  -9   2   8       41.71       78.56     16.65 o 
  -8   2   8       33.55       30.65     12.81 o 
  -7   2   8     1746.24     1550.70     27.04 o 
  -6   2   8      222.67      212.88      9.19 o 
  -5   2   8       50.01       34.66      6.08 o 
  -4   2   8        1.34       -4.79      4.79 o 
  -3   2   8     2446.63     2291.21     31.03 o 
  -2   2   8      785.91      666.55     14.35 o 
  -1   2   8     2067.44     2296.01     29.04 o 
   0   2   8     3664.01     3736.78     44.87 o 
   1   2   8     1468.54     1471.43     22.34 o 
   2   2   8      207.77      198.66     13.19 o 
   3   2   8      228.09      197.01      8.83 o 
   4   2   8        3.75       -2.17      5.21 o 
   5   2   8      319.07      214.25      8.56 o 
   6   2   8       18.49       20.84      5.88 o 
   7   2   8        0.59       -4.02      6.19 o 
   8   2   8       10.14       -4.75      8.23 o 
   9   2   8        6.96       31.94     17.78 o 
  10   2   8        0.07       14.09     11.68 o 
 -12   3   8       40.84       42.91     22.68 o 
 -11   3   8       17.24       -0.19     19.35 o 
 -10   3   8        0.35      -10.93     18.91 o 
  -9   3   8       62.30       89.78     15.08 o 
  -8   3   8      323.59      339.87     20.94 o 
  -7   3   8      391.44      376.24     13.55 o 
  -6   3   8     1240.82     1200.30     24.62 o 
  -5   3   8        0.45       -1.05      5.08 o 
  -4   3   8      831.21      898.36     17.17 o 
  -3   3   8      308.75      257.65      9.45 o 
  -2   3   8      320.75      290.28     10.16 o 
  -1   3   8      444.66      418.80     14.78 o 
   0   3   8      581.71      562.23     15.12 o 
   1   3   8     2328.63     2282.37     35.68 o 
   2   3   8       18.76        7.63      5.24 o 
   3   3   8      311.14      318.78     11.28 o 
   4   3   8      158.05      171.44      9.08 o 
   5   3   8        2.05       -1.74      5.00 o 
   6   3   8       65.03       91.52      6.95 o 
   7   3   8       23.79       15.52      6.55 o 
   8   3   8        0.69       -8.09      8.09 o 
   9   3   8        0.37        0.66     11.03 o 
  10   3   8        0.36       15.52     12.22 o 
 -11   4   8        1.21       14.64     20.17 o 
 -10   4   8       93.00       81.42     23.56 o 
  -9   4   8      106.74       80.86     20.98 o 
  -8   4   8        0.47       23.90     12.49 o 
  -7   4   8      103.62      103.65     11.25 o 
  -6   4   8     1896.19     1950.69     28.68 o 
  -5   4   8        0.91       -4.82      4.82 o 
  -4   4   8     1037.88     1048.62     18.92 o 
  -3   4   8      857.77      819.07     16.33 o 
  -2   4   8      716.83      737.83     15.14 o 
  -1   4   8      640.36      628.81     25.82 o 
   0   4   8      953.12      935.50     18.93 o 
   1   4   8      443.30      414.67     15.67 o 
   2   4   8      387.81      344.02     11.71 o 
   3   4   8       71.39       77.70      6.39 o 
   4   4   8     1002.19      865.02     16.35 o 
   5   4   8      120.34       95.28      6.82 o 
   6   4   8       76.52       96.52      6.90 o 
   7   4   8        3.15       12.49      6.47 o 
   8   4   8       11.63       11.50     15.41 o 
   9   4   8        0.27       -5.26     10.84 o 
  10   4   8       24.37       61.45     13.57 o 
  11   4   8        3.19      -17.21     17.21 o 
 -11   5   8        7.78      -13.19     20.36 o 
 -10   5   8       23.78       38.01     21.86 o 
  -9   5   8        0.26      -10.99     17.15 o 
  -8   5   8       27.97       18.85     17.72 o 
  -7   5   8      420.48      450.21     43.04 o 
  -6   5   8      208.50      215.09     14.31 o 
  -5   5   8       44.86       48.91      8.83 o 
  -4   5   8       88.18      113.13      7.49 o 
  -3   5   8       17.60       25.99      6.36 o 
  -2   5   8      274.86      293.03     14.49 o 
  -1   5   8      727.21      683.49     21.26 o 
   0   5   8        1.19       -5.75      5.75 o 
   1   5   8      652.37      592.03     15.06 o 
   2   5   8       62.22       57.59      7.11 o 
   3   5   8      283.85      286.64      9.94 o 
   4   5   8        0.37       12.02      5.59 o 
   5   5   8      708.52      640.52     13.94 o 
   6   5   8       36.53       15.27      9.55 o 
   7   5   8        0.04       -4.65      9.33 o 
   8   5   8        2.17        3.38      9.01 o 
   9   5   8        0.05      -13.72     23.75 o 
  10   5   8        2.08       10.96     12.56 o 
  11   5   8        5.38       19.48     19.85 o 
 -11   6   8       43.48       33.61     22.87 o 
 -10   6   8       16.13       14.39     22.11 o 
  -9   6   8        9.27       12.19     19.10 o 
  -8   6   8      113.74      122.13     22.81 o 
  -7   6   8        8.19        0.26      6.90 o 
  -6   6   8       40.67       49.44      7.45 o 
  -5   6   8      941.77      843.98     19.08 o 
  -4   6   8      252.64      204.65     11.20 o 
  -3   6   8       18.37       12.77      6.63 o 
  -2   6   8     1573.98     1574.61     34.41 o 
  -1   6   8       66.69       75.52      9.51 o 
   0   6   8        0.13       -6.12      6.99 o 
   1   6   8      232.05      218.53      9.74 o 
   2   6   8      412.52      434.00     13.28 o 
   3   6   8     1300.51     1154.12     20.04 o 
   4   6   8      408.95      389.14     11.82 o 
   5   6   8        6.47        4.37      4.66 o 
   6   6   8        4.03        8.88      5.46 o 
   7   6   8        1.96        6.92     21.20 o 
   8   6   8       38.12       22.29      9.73 o 
   9   6   8        0.04      -11.62     11.62 o 
  10   6   8        1.06       12.30     23.12 o 
  11   6   8        4.92       -2.20     19.48 o 
 -11   7   8       12.95       20.73     22.49 o 
 -10   7   8       15.47       14.76     22.43 o 
  -9   7   8        8.99       14.64     19.85 o 
  -8   7   8       30.44       33.17     18.97 o 
  -7   7   8       51.39       46.13     11.64 o 
  -6   7   8      507.76      452.16     14.73 o 
  -5   7   8       36.33       40.77      8.23 o 
  -4   7   8      408.02      392.82     15.65 o 
  -3   7   8     2346.56     2269.28     45.07 o 
  -2   7   8     1009.62      894.08     25.09 o 
  -1   7   8      292.70      338.34     16.29 o 
   0   7   8      610.27      618.69     20.52 o 
   1   7   8     1136.69     1198.78     25.47 o 
   2   7   8       89.64       79.01      9.17 o 
   3   7   8      838.48     1021.87     23.13 o 
   4   7   8       54.01       30.38      6.00 o 
   5   7   8       28.63       58.23      5.26 o 
   6   7   8       52.22       32.46      9.02 o 
   7   7   8       98.04      108.16     11.88 o 
   8   7   8        1.72        7.57      9.42 o 
   9   7   8        2.14        0.53     25.66 o 
  10   7   8        1.67      -16.02     16.02 o 
 -11   8   8        2.35       15.46     23.25 o 
 -10   8   8      318.77      356.60     35.94 o 
  -9   8   8       41.56       21.24     20.92 o 
  -8   8   8        5.91       -3.39     17.97 o 
  -7   8   8      226.38      217.20     16.76 o 
  -6   8   8      242.98      227.90     12.20 o 
  -5   8   8        3.37       -6.88      6.88 o 
  -4   8   8      259.35      243.42     13.92 o 
  -3   8   8      182.75      176.87     12.70 o 
  -2   8   8     1695.31     1684.06     37.32 o 
  -1   8   8       44.06       26.45      8.64 o 
   0   8   8      466.32      424.63     17.87 o 
   1   8   8      977.83      917.92     25.18 o 
   2   8   8      150.83      198.58      9.00 o 
   3   8   8      387.23      332.00     16.31 o 
   4   8   8        5.40        7.11      5.50 o 
   5   8   8        9.32       -2.81      4.02 o 
   6   8   8       46.03       65.20     10.47 o 
   7   8   8        0.02        9.27     13.70 o 
   8   8   8        0.07        3.82     10.87 o 
   9   8   8       37.94       11.68     13.88 o 
  10   8   8        6.27       16.26     13.38 o 
 -11   9   8        0.28      -12.31     23.31 o 
 -10   9   8        0.71        4.33     21.05 o 
  -9   9   8       86.19      136.39     25.88 o 
  -8   9   8        1.02      -16.84     16.84 o 
  -7   9   8       17.68       20.78     11.41 o 
  -6   9   8        0.03       -2.17      7.28 o 
  -5   9   8      102.21       76.00     10.71 o 
  -4   9   8       17.41        8.10     11.52 o 
  -3   9   8      570.78      573.90     20.74 o 
  -2   9   8     1333.43     1353.56     33.30 o 
  -1   9   8        3.36       14.21      8.38 o 
   0   9   8     1387.32     1362.13     38.56 o 
   1   9   8      596.15      672.82     22.61 o 
   2   9   8       22.35       13.64      7.00 o 
   3   9   8      106.92       93.08      8.45 o 
   4   9   8      163.31      162.65      9.54 o 
   5   9   8       80.25       50.33      7.49 o 
   6   9   8       33.26        9.66      9.36 o 
   7   9   8       23.70       34.51     10.59 o 
   8   9   8       26.76       17.51     14.95 o 
   9   9   8        4.85       -3.65     16.21 o 
  10   9   8        0.54      -13.59     13.59 o 
 -11  10   8       51.36      -13.26     24.69 o 
 -10  10   8        7.66       -7.10     21.49 o 
  -9  10   8      356.15      414.40     37.63 o 
  -8  10   8       10.96      -17.15     17.15 o 
  -7  10   8      105.90      149.78     24.69 o 
  -6  10   8      609.66      659.13     22.96 o 
  -5  10   8      334.28      352.89     20.55 o 
  -4  10   8      184.73      191.43     13.85 o 
  -3  10   8     1543.80     1514.26     36.30 o 
  -2  10   8       96.04       88.22     11.20 o 
  -1  10   8     2211.57     2235.20     46.39 o 
   0  10   8      352.86      376.05     18.25 o 
   1  10   8       95.79       95.86      9.12 o 
   2  10   8      611.56      552.04     17.73 o 
   3  10   8       44.76       41.01      8.21 o 
   4  10   8       23.16       17.27      6.92 o 
   5  10   8        1.76      -12.82     12.82 o 
   6  10   8        3.92        0.10      9.12 o 
   7  10   8        5.06       -9.30      9.30 o 
   8  10   8       43.16       32.75     11.65 o 
   9  10   8        1.93       -1.94     13.41 o 
  10  10   8        1.30        6.88     14.00 o 
 -11  11   8       26.03       11.62     26.45 o 
 -10  11   8       18.83       23.81     23.31 o 
  -9  11   8        1.47        5.03     21.17 o 
  -8  11   8        0.78      -18.28     18.28 o 
  -7  11   8       67.58      114.85     24.44 o 
  -6  11   8       16.11       14.52     10.67 o 
  -5  11   8        3.20       -4.11      9.17 o 
  -4  11   8     2242.98     2215.01     46.89 o 
  -3  11   8        0.26       -3.17      9.41 o 
  -2  11   8        3.95       -4.94      8.25 o 
  -1  11   8       13.02       13.38      9.44 o 
   0  11   8       12.52        7.23      8.76 o 
   1  11   8       15.33        4.76      7.44 o 
   2  11   8       81.28       60.10      8.81 o 
   3  11   8      405.97      412.38     16.60 o 
   4  11   8      136.83      107.14     10.48 o 
   5  11   8        1.36        5.39      7.82 o 
   6  11   8        6.84       -2.63      9.68 o 
   7  11   8        2.25       10.14     10.42 o 
   8  11   8        5.05       -6.22     11.34 o 
   9  11   8        0.00      -13.07     13.07 o 
  10  11   8       11.15       20.83     18.56 o 
 -10  12   8        2.67      -21.17     21.17 o 
  -9  12   8       20.10      -18.28     18.28 o 
  -8  12   8      116.87       95.31     26.32 o 
  -7  12   8      144.97      166.99     28.52 o 
  -6  12   8       20.32       50.43     10.47 o 
  -5  12   8     2035.19     2147.71     46.83 o 
  -4  12   8       95.90      126.96     13.84 o 
  -3  12   8     1246.74     1144.91     32.84 o 
  -2  12   8      124.50      118.46     12.72 o 
  -1  12   8      237.73      225.83     15.08 o 
   0  12   8       70.96       65.30     11.56 o 
   1  12   8       39.43       41.51      8.56 o 
   2  12   8       46.27       70.90      9.05 o 
   3  12   8      100.74       89.75     10.05 o 
   4  12   8      126.26      121.08      7.61 o 
   5  12   8       15.39       24.91      8.54 o 
   6  12   8       59.89       31.59     12.29 o 
   7  12   8        3.60       -2.59     10.59 o 
   8  12   8        0.91        3.05     12.95 o 
   9  12   8       18.19       16.54     15.74 o 
  10  12   8        0.25       -8.50     14.70 o 
 -10  13   8        0.31      -20.92     24.19 o 
  -9  13   8       81.58       80.61     27.08 o 
  -8  13   8       59.60       80.17     26.07 o 
  -7  13   8       16.60       15.64     20.98 o 
  -6  13   8        4.47       -8.20      9.05 o 
  -5  13   8        1.86       15.89      9.97 o 
  -4  13   8       33.83       32.82     11.30 o 
  -3  13   8        0.04       -3.81      9.38 o 
  -2  13   8       79.59       87.71     12.62 o 
  -1  13   8       55.20       52.34     10.95 o 
   0  13   8      764.27      713.43     21.16 o 
   1  13   8        0.68        3.45      7.78 o 
   2  13   8      367.74      409.01     17.30 o 
   3  13   8       11.63        8.43      6.84 o 
   4  13   8       79.74       75.56      7.55 o 
   5  13   8        9.07       -2.13      8.06 o 
   6  13   8       40.12       98.22     13.68 o 
   7  13   8        4.63       -6.80     10.96 o 
   8  13   8        6.37      -13.31     13.31 o 
   9  13   8        0.08      -11.64     26.04 o 
 -10  14   8       39.74        1.26     24.06 o 
  -9  14   8        8.59       -4.15     22.43 o 
  -8  14   8        5.91       10.81     23.06 o 
  -7  14   8      192.70      186.34     30.41 o 
  -6  14   8       31.96       19.70     13.73 o 
  -5  14   8      262.66      283.36     17.28 o 
  -4  14   8      446.36      437.74     23.88 o 
  -3  14   8       16.97        2.64     10.38 o 
  -2  14   8      391.92      375.19     19.58 o 
  -1  14   8      191.49      197.04     12.71 o 
   0  14   8       68.53       58.00      9.62 o 
   1  14   8      115.00       92.16     10.55 o 
   2  14   8        9.55        9.87      6.85 o 
   3  14   8       36.56       33.55      7.21 o 
   4  14   8      154.65      150.32      8.88 o 
   5  14   8        4.66       -2.97      9.77 o 
   6  14   8        5.41       10.92     11.88 o 
   7  14   8        0.12        1.59     14.03 o 
   8  14   8       19.88       41.48     16.98 o 
   9  14   8        0.03        2.50     16.06 o 
 -10  15   8        2.65       13.76     26.64 o 
  -9  15   8        5.38        2.45     24.50 o 
  -8  15   8       84.45       51.71     25.76 o 
  -7  15   8        0.25        6.97     21.11 o 
  -6  15   8        0.01       15.89     14.33 o 
  -5  15   8       19.94       47.55     12.10 o 
  -4  15   8       39.91       32.78     11.00 o 
  -3  15   8       55.41       60.61     15.52 o 
  -2  15   8       97.53       90.14     13.22 o 
  -1  15   8       43.74       42.38      9.53 o 
   0  15   8      335.23      326.83     13.60 o 
   1  15   8      215.76      235.41     11.90 o 
   2  15   8        4.12       16.36      6.90 o 
   3  15   8       10.62        7.27      6.90 o 
   4  15   8       23.75       36.63      9.84 o 
   5  15   8      145.64      216.77     21.70 o 
   6  15   8       24.78       20.81     11.99 o 
   7  15   8       36.69       34.59     16.58 o 
   8  15   8        8.35       -4.32     41.90 o 
   9  15   8        6.63       23.63     17.41 o 
  -9  16   8       13.53       17.78     26.64 o 
  -8  16   8      180.30      144.31     30.91 o 
  -7  16   8       25.29       64.52     24.94 o 
  -6  16   8      169.00      146.20     19.32 o 
  -5  16   8       22.38       19.78     11.61 o 
  -4  16   8       18.20       32.34     12.26 o 
  -3  16   8       39.84       29.11     11.53 o 
  -2  16   8      208.62      224.04     12.28 o 
  -1  16   8       27.17       25.62      7.81 o 
   0  16   8      131.91       95.21      9.90 o 
   1  16   8       44.92       52.12      8.32 o 
   2  16   8       63.94       31.71      7.69 o 
   3  16   8      130.67      112.11      9.51 o 
   4  16   8        7.31        8.07      9.32 o 
   5  16   8        0.25      -11.35     11.35 o 
   6  16   8       16.12        9.63     23.18 o 
   7  16   8        0.18        3.80     15.78 o 
   8  16   8        0.04       12.73     16.48 o 
  -9  17   8        0.43       -9.17     25.95 o 
  -8  17   8        7.17       15.71     25.32 o 
  -7  17   8       24.43        6.35     24.00 o 
  -6  17   8        4.03       16.52     21.61 o 
  -5  17   8       46.89       27.34     12.77 o 
  -4  17   8      170.62      198.66     17.00 o 
  -3  17   8        9.86       16.72     16.54 o 
  -2  17   8       58.48       57.46     10.59 o 
  -1  17   8      139.34      143.73     10.79 o 
   0  17   8        0.01       -1.69      7.25 o 
   1  17   8       27.24       31.58      8.57 o 
   2  17   8       27.12       29.51      8.05 o 
   3  17   8       11.25        4.29     10.31 o 
   4  17   8       19.07       35.47     15.71 o 
   5  17   8       13.80       -5.08     13.98 o 
   6  17   8       80.10       89.24     22.08 o 
   7  17   8        9.44      -15.28     15.28 o 
   8  17   8        0.56      -16.26     16.26 o 
  -9  18   8       18.88       -3.71     27.39 o 
  -8  18   8       50.13       84.12     31.04 o 
  -7  18   8       21.36       32.54     24.63 o 
  -6  18   8        8.47       11.94     21.24 o 
  -5  18   8       60.54       63.14     12.91 o 
  -4  18   8        0.16       -4.39      8.95 o 
  -3  18   8        0.62       -9.61      9.61 o 
  -2  18   8      160.50      151.02     13.37 o 
  -1  18   8      368.39      365.45     15.26 o 
   0  18   8      217.58      200.41     12.49 o 
   1  18   8       23.51       10.08     13.55 o 
   2  18   8        6.99        1.31      7.84 o 
   3  18   8        5.09        3.95      9.79 o 
   4  18   8        4.42        2.65      9.72 o 
   5  18   8        3.05      -14.34     14.34 o 
   6  18   8       10.19       13.97     16.15 o 
   7  18   8        0.72       -5.50     25.29 o 
   8  18   8        0.84      -13.90     17.36 o 
  -8  19   8        8.57       21.80     26.76 o 
  -7  19   8       22.37       52.71     27.14 o 
  -6  19   8        8.88        7.64     13.97 o 
  -5  19   8       15.21       -2.30     10.83 o 
  -4  19   8      138.62      148.19     13.81 o 
  -3  19   8       19.48        9.45     10.00 o 
  -2  19   8        2.06       -7.46      9.80 o 
  -1  19   8        0.47       -7.05      8.86 o 
   0  19   8       59.44       89.89     10.08 o 
   1  19   8       75.07       78.79     10.42 o 
   2  19   8       15.20        7.46     10.07 o 
   3  19   8       97.21      122.14     14.97 o 
   4  19   8        4.03       16.23     16.18 o 
   5  19   8       43.61       47.95     18.63 o 
   6  19   8       14.90       -3.41     16.96 o 
   7  19   8       23.09       14.62     23.34 o 
  -8  20   8        3.15        0.38     25.13 o 
  -7  20   8        7.47       55.47     27.27 o 
  -6  20   8       21.30        1.82     24.50 o 
  -5  20   8       16.51        8.29     16.70 o 
  -4  20   8        0.24       -6.30      9.78 o 
  -3  20   8        6.76       -8.76      9.62 o 
  -2  20   8       21.57       13.57     11.16 o 
  -1  20   8       88.57       98.20     13.26 o 
   0  20   8        1.30       12.39      8.43 o 
   1  20   8       48.62       29.46     11.12 o 
   2  20   8      128.05      157.59     14.86 o 
   3  20   8        4.38       10.93     12.62 o 
   4  20   8        1.15      -14.84     14.84 o 
   5  20   8       17.42       28.14     17.28 o 
   6  20   8        2.45       32.30     19.57 o 
   7  20   8        0.92      -12.50     16.96 o 
  -7  21   8        2.06       32.48     28.59 o 
  -6  21   8       11.00       30.34     25.70 o 
  -5  21   8        2.06       14.33     15.31 o 
  -4  21   8      100.78       92.67     13.24 o 
  -3  21   8       38.62       38.83     14.91 o 
  -2  21   8       54.79       44.38     12.14 o 
  -1  21   8       29.78       19.24     11.25 o 
   0  21   8       36.02       47.27     12.13 o 
   1  21   8       63.08       53.10     15.46 o 
   2  21   8      116.47      127.24     17.39 o 
   3  21   8        6.87        2.53     12.10 o 
   4  21   8       45.59       42.75     18.39 o 
   5  21   8        0.03       -6.11     16.07 o 
   6  21   8       16.07       18.72     18.46 o 
  -7  22   8       33.09       41.84     29.03 o 
  -6  22   8        7.58       20.48     27.77 o 
  -5  22   8      144.94      197.46     36.31 o 
  -4  22   8       44.63       47.31     14.65 o 
  -3  22   8       11.53       16.91     11.29 o 
  -2  22   8       98.41      113.51     18.80 o 
  -1  22   8       13.08        7.93     11.30 o 
   0  22   8       35.38       45.77     17.19 o 
   1  22   8        2.69       13.99     20.39 o 
   2  22   8        5.46       -5.18     13.21 o 
   3  22   8        0.19        0.20     13.23 o 
   4  22   8        0.01       16.87     16.83 o 
   5  22   8        0.91       10.39     18.42 o 
   6  22   8        4.03        0.22     18.17 o 
  -6  23   8        4.29        3.77     28.08 o 
  -5  23   8       50.96       88.65     33.49 o 
  -4  23   8       10.30       11.97     13.52 o 
  -3  23   8       26.93       -2.24     11.63 o 
  -2  23   8       45.75       28.33     15.72 o 
  -1  23   8      106.28      121.15     18.30 o 
   0  23   8       24.34       33.13     15.67 o 
   1  23   8       36.20        5.07     13.81 o 
   2  23   8       15.02      -13.49     13.68 o 
   3  23   8        1.96       -4.84     16.32 o 
   4  23   8        0.04        1.83     18.00 o 
   5  23   8        0.17       -5.73     18.09 o 
  -5  24   8        1.10       30.16     30.09 o 
  -4  24   8       30.88       60.27     20.88 o 
  -3  24   8       17.71       -1.62     14.80 o 
  -2  24   8        1.09       15.96     16.17 o 
  -1  24   8       21.17       40.49     16.26 o 
   0  24   8        0.22        6.59     14.71 o 
   1  24   8        0.32      -14.12     14.12 o 
   2  24   8        8.39        8.69     14.93 o 
   3  24   8        7.93        0.24     22.87 o 
   4  24   8        0.38        6.83     18.40 o 
  -4  25   8        4.51       -8.86     27.39 o 
  -3  25   8       29.54       18.19     21.05 o 
  -2  25   8       64.43       54.02     27.62 o 
  -1  25   8       47.06       31.83     17.36 o 
   0  25   8        6.48       13.13     14.49 o 
   1  25   8       31.08       27.88     16.35 o 
   2  25   8        2.65      -14.28     14.28 o 
   3  25   8        0.51       -6.06     25.19 o 
  -3  26   8       14.82       14.70     20.92 o 
  -2  26   8        5.77       -7.48     16.52 o 
  -1  26   8       46.71       37.32     18.02 o 
   0  26   8        3.61       -6.57     15.20 o 
   1  26   8        2.00       -1.03     17.39 o 
   2  26   8        0.33        3.46     19.83 o 
 -11   0   9        1.98      -15.96     20.29 o 
  -9   0   9      479.99      649.55     43.60 o 
  -7   0   9        0.01        6.70     21.45 o 
  -5   0   9        4.76       -6.86      6.86 o 
  -3   0   9        7.86        7.75      9.26 o 
  -1   0   9     1039.28      960.46     37.79 o 
   1   0   9      727.37      780.51     38.01 o 
   3   0   9      145.26      107.70     13.49 o 
   5   0   9      333.85      372.90     16.68 o 
   7   0   9      186.14      215.04     16.05 o 
   9   0   9       12.77        9.36     17.59 o 
 -11   1   9        3.55       -1.07     14.04 o 
 -10   1   9       10.43       18.38     14.51 o 
  -9   1   9      309.71      379.43     33.30 o 
  -8   1   9      159.84      133.58     16.55 o 
  -7   1   9        7.03       -1.77      7.54 o 
  -6   1   9        3.65       -5.82      5.82 o 
  -5   1   9      175.29      215.05      9.30 o 
  -4   1   9        0.09       -0.32      4.95 o 
  -3   1   9      214.74      221.53     11.10 o 
  -2   1   9       77.40       64.85     10.56 o 
  -1   1   9        7.68        0.45      6.22 o 
   0   1   9      236.04      247.68     11.27 o 
   1   1   9        5.13       -0.47      4.94 o 
   2   1   9      502.04      539.68     13.27 o 
   3   1   9       19.55       -1.14      5.62 o 
   4   1   9      493.96      456.26     14.08 o 
   5   1   9      451.47      494.63     13.24 o 
   6   1   9       41.45       71.43      8.68 o 
   7   1   9        0.27       -3.93      6.76 o 
   8   1   9       14.14       16.61     13.23 o 
   9   1   9        2.27       25.79     12.72 o 
  10   1   9        0.07       -1.06     12.63 o 
 -11   2   9        5.33       -7.60     20.86 o 
 -10   2   9      198.37      249.94     21.68 o 
  -9   2   9        5.33       15.29     13.22 o 
  -8   2   9        3.06       10.14     12.24 o 
  -7   2   9       62.00       52.08      8.23 o 
  -6   2   9      640.08      622.60     15.71 o 
  -5   2   9       17.61       35.03      6.30 o 
  -4   2   9       87.68       92.45      7.26 o 
  -3   2   9       13.01        0.13      6.25 o 
  -2   2   9      240.30      264.52     12.03 o 
  -1   2   9       49.00       40.90      7.69 o 
   0   2   9       49.46       26.27      6.74 o 
   1   2   9        0.16        5.36      4.93 o 
   2   2   9       95.75      100.11      7.72 o 
   3   2   9      514.49      613.84     15.81 o 
   4   2   9      521.38      451.79     14.27 o 
   5   2   9       95.67       86.63      7.26 o 
   6   2   9       88.86       95.45      8.77 o 
   7   2   9       71.02       62.86      8.13 o 
   8   2   9       26.36       19.83      9.12 o 
   9   2   9        4.32      -11.15     11.15 o 
  10   2   9       17.33       50.49     14.02 o 
 -11   3   9       10.32       10.87     21.55 o 
 -10   3   9        0.34      -15.52     19.54 o 
  -9   3   9       35.24       67.76     15.39 o 
  -8   3   9        0.17      -10.32     11.49 o 
  -7   3   9      193.14      191.25     11.11 o 
  -6   3   9      854.16      895.01     18.85 o 
  -5   3   9       65.91       80.36      9.25 o 
  -4   3   9      259.58      293.68     11.79 o 
  -3   3   9      576.93      554.92     17.03 o 
  -2   3   9      148.63      114.82      8.95 o 
  -1   3   9      800.49      802.10     20.07 o 
   0   3   9      218.53      254.06     11.79 o 
   1   3   9      675.27      713.57     16.95 o 
   2   3   9      211.81      270.90     10.86 o 
   3   3   9      156.38      169.78     11.33 o 
   4   3   9      384.49      451.09     12.57 o 
   5   3   9      210.02      169.89      8.55 o 
   6   3   9        1.08       -6.99      6.99 o 
   7   3   9       29.18       42.62      7.77 o 
   8   3   9       36.87       49.39     10.13 o 
   9   3   9        1.70       -4.58     11.59 o 
  10   3   9        7.93       16.13     13.26 o 
 -11   4   9       17.48       -7.92     20.92 o 
 -10   4   9       16.75       -1.19     21.11 o 
  -9   4   9        6.57       -8.17     19.10 o 
  -8   4   9        0.22       -2.56     11.77 o 
  -7   4   9      171.14      167.41     10.74 o 
  -6   4   9        8.58       19.70      6.78 o 
  -5   4   9      717.55      742.75     18.36 o 
  -4   4   9      541.37      521.41     24.37 o 
  -3   4   9      683.16      685.00     19.31 o 
  -2   4   9       13.29       -1.27      6.37 o 
  -1   4   9        6.00       -3.58      5.95 o 
   0   4   9      807.36      805.27     23.43 o 
   1   4   9        2.51       -5.91      5.91 o 
   2   4   9       79.24       77.12      7.48 o 
   3   4   9       48.41       47.86      6.99 o 
   4   4   9       24.11       23.20      6.05 o 
   5   4   9        6.81       -3.54      5.21 o 
   6   4   9        0.01       -6.01      6.01 o 
   7   4   9       78.30       91.13      8.83 o 
   8   4   9        0.02       -9.43     10.43 o 
   9   4   9        6.14        8.01     12.50 o 
  10   4   9        0.63        3.74     16.43 o 
 -11   5   9        1.95      -19.98     19.98 o 
 -10   5   9      169.21      172.33     30.03 o 
  -9   5   9        2.36      -17.03     17.03 o 
  -8   5   9        5.40      -17.34     17.34 o 
  -7   5   9      454.70      505.31     21.96 o 
  -6   5   9       29.83       12.93      7.41 o 
  -5   5   9       97.51       84.99      8.46 o 
  -4   5   9        6.70        8.78      6.93 o 
  -3   5   9        2.14       -7.49      7.49 o 
  -2   5   9      775.94      942.89     26.08 o 
  -1   5   9        9.98       -7.21      7.21 o 
   0   5   9      944.97     1012.29     31.97 o 
   1   5   9      587.58      504.36     16.50 o 
   2   5   9      332.11      366.50     13.82 o 
   3   5   9       19.49        1.23      5.47 o 
   4   5   9      137.25      134.47      8.08 o 
   5   5   9       19.42       41.93      5.33 o 
   6   5   9      131.80      191.59     10.28 o 
   7   5   9       18.27       13.90      9.52 o 
   8   5   9        0.24       -5.78     12.97 o 
   9   5   9        5.81        5.26     11.29 o 
  10   5   9        0.75       -4.05     12.89 o 
 -11   6   9        0.53      -21.55     21.55 o 
 -10   6   9        4.70      -19.66     19.66 o 
  -9   6   9       36.95       18.16     20.80 o 
  -8   6   9       21.90       36.00     20.29 o 
  -7   6   9        2.02       -3.13     13.54 o 
  -6   6   9      522.33      569.60     21.69 o 
  -5   6   9      142.06      137.93     12.30 o 
  -4   6   9        2.32        0.79      7.86 o 
  -3   6   9      167.68      157.94     12.66 o 
  -2   6   9      168.62      151.39     26.58 o 
  -1   6   9      299.23      330.71     16.45 o 
   0   6   9      148.82      143.30     12.17 o 
   1   6   9      305.39      311.39     15.73 o 
   2   6   9       18.62       26.42      6.62 o 
   3   6   9      204.46      216.24      9.41 o 
   4   6   9      144.42      144.74      8.46 o 
   5   6   9        0.01        0.37      4.80 o 
   6   6   9        2.75       -5.05      6.21 o 
   7   6   9        8.40        8.92      9.51 o 
   8   6   9       15.84       28.45     10.67 o 
   9   6   9        0.13       -5.82     10.28 o 
  10   6   9        0.26        4.17     13.94 o 
 -11   7   9       42.27       63.20     25.07 o 
 -10   7   9       47.85       49.19     24.06 o 
  -9   7   9        0.29      -17.78     19.48 o 
  -8   7   9        2.96        6.22     19.35 o 
  -7   7   9       10.91        7.34     10.04 o 
  -6   7   9       89.97      113.93     11.65 o 
  -5   7   9        6.33        3.70      8.24 o 
  -4   7   9      204.97      202.01     13.54 o 
  -3   7   9      113.99      131.92     11.74 o 
  -2   7   9       28.98        8.64      8.94 o 
  -1   7   9      525.31      652.81     22.44 o 
   0   7   9       86.88       50.40      9.99 o 
   1   7   9       94.50       64.26      9.71 o 
   2   7   9      116.90      151.84     10.55 o 
   3   7   9       48.17       52.97      6.96 o 
   4   7   9       64.10       59.31      7.00 o 
   5   7   9      110.21      131.17      7.50 o 
   6   7   9        4.86        3.21      5.56 o 
   7   7   9       47.64       38.25     20.78 o 
   8   7   9        1.55        0.22     10.16 o 
   9   7   9        0.27        7.39     12.39 o 
  10   7   9        0.05       -2.82     14.57 o 
 -11   8   9       17.03       -2.70     24.31 o 
 -10   8   9        0.01       22.68     23.50 o 
  -9   8   9       69.25       68.67     25.82 o 
  -8   8   9       97.81      127.91     24.50 o 
  -7   8   9      322.41      331.97     33.23 o 
  -6   8   9      314.31      319.01     28.21 o 
  -5   8   9       32.97        7.04      9.04 o 
  -4   8   9      370.70      359.99     22.52 o 
  -3   8   9       15.96       18.21     10.69 o 
  -2   8   9        8.05        9.11      9.31 o 
  -1   8   9       34.18        0.37     11.85 o 
   0   8   9       12.25       -5.72      8.11 o 
   1   8   9      116.58       89.29     11.03 o 
   2   8   9      286.67      314.09     16.20 o 
   3   8   9      198.89      216.78     10.90 o 
   4   8   9       42.40       64.08      7.67 o 
   5   8   9        3.24       11.81      5.21 o 
   6   8   9       39.92       37.52     10.69 o 
   7   8   9       16.81        0.19      9.78 o 
   8   8   9        7.35       23.63     10.86 o 
   9   8   9        0.00       -6.25     11.10 o 
  10   8   9        9.40       -0.20     13.81 o 
 -11   9   9        8.54       -7.10     23.62 o 
 -10   9   9        0.04       -4.46     21.24 o 
  -9   9   9        1.97       15.14     22.62 o 
  -8   9   9       26.96       27.01     21.11 o 
  -7   9   9       53.63       51.83     21.42 o 
  -6   9   9        4.35       -8.11      8.11 o 
  -5   9   9      314.36      290.37     16.54 o 
  -4   9   9      191.57      179.52     14.17 o 
  -3   9   9      397.84      406.83     19.50 o 
  -2   9   9        4.73        2.21      9.15 o 
  -1   9   9       23.36        4.10      9.51 o 
   0   9   9      218.55      182.47     13.76 o 
   1   9   9      223.33      198.02     14.07 o 
   2   9   9      343.62      310.05     16.78 o 
   3   9   9       16.08        9.75      6.70 o 
   4   9   9       71.14       92.47      9.77 o 
   5   9   9       38.07       42.93      7.50 o 
   6   9   9        1.58       -9.15      9.15 o 
   7   9   9        2.04        4.78     10.21 o 
   8   9   9       23.60       22.45     15.02 o 
   9   9   9        0.06       -1.63     11.25 o 
  10   9   9        0.10        6.76     27.20 o 
 -11  10   9       12.75        5.34     24.82 o 
 -10  10   9       71.26      116.54     28.65 o 
  -9  10   9       27.56       21.05     23.75 o 
  -8  10   9       91.97      118.43     25.88 o 
  -7  10   9       39.32       43.29     20.67 o 
  -6  10   9       32.16       13.06     10.44 o 
  -5  10   9       11.77       25.70     12.36 o 
  -4  10   9        3.61       -4.17      9.40 o 
  -3  10   9        5.40       -4.77      8.95 o 
  -2  10   9      366.34      361.10     18.45 o 
  -1  10   9     1070.11     1098.81     30.71 o 
   0  10   9      123.52      106.99     12.18 o 
   1  10   9       64.14       62.74     10.61 o 
   2  10   9      251.73      251.22     13.29 o 
   3  10   9      237.12      259.00     13.24 o 
   4  10   9      127.60      125.94      9.83 o 
   5  10   9       57.95       73.60     14.70 o 
   6  10   9       70.03       39.24     11.70 o 
   7  10   9        6.16       13.91     11.48 o 
   8  10   9        8.98      -10.92     10.92 o 
   9  10   9        0.84        2.69     15.96 o 
  10  10   9        0.37        5.23     15.38 o 
 -10  11   9       17.01       -1.51     23.87 o 
  -9  11   9       29.95       15.89     22.11 o 
  -8  11   9       14.97       24.63     22.18 o 
  -7  11   9       98.75       80.04     24.00 o 
  -6  11   9       12.47       13.37      9.80 o 
  -5  11   9       35.60        9.56     10.38 o 
  -4  11   9      295.73      291.98     17.52 o 
  -3  11   9      106.52       93.91     12.61 o 
  -2  11   9      469.18      478.53     29.36 o 
  -1  11   9      185.26      172.09     14.50 o 
   0  11   9        5.51        2.28      9.37 o 
   1  11   9      199.01      198.84     12.56 o 
   2  11   9       12.58        0.65      7.74 o 
   3  11   9      281.29      305.00     14.70 o 
   4  11   9        0.27      -12.96     12.96 o 
   5  11   9       10.42       -1.53      8.22 o 
   6  11   9       38.99       45.57     12.28 o 
   7  11   9        8.44        2.81     10.80 o 
   8  11   9        0.06       -7.97     11.18 o 
   9  11   9       10.34       31.47     15.56 o 
 -10  12   9        7.37       -6.22     23.75 o 
  -9  12   9       50.09       52.15     25.70 o 
  -8  12   9        6.84       14.20     22.99 o 
  -7  12   9        0.87      -19.16     19.16 o 
  -6  12   9       46.14       30.06     10.49 o 
  -5  12   9        2.46        3.40      9.33 o 
  -4  12   9      146.72      121.37     15.45 o 
  -3  12   9        9.79       21.52     10.51 o 
  -2  12   9      115.49      108.61     13.47 o 
  -1  12   9      302.87      301.05     32.16 o 
   0  12   9      216.96      221.32     20.88 o 
   1  12   9      190.87      228.26     13.62 o 
   2  12   9      152.56      169.56     12.45 o 
   3  12   9       59.37       44.97      9.23 o 
   4  12   9        0.23       -7.71      7.71 o 
   5  12   9        1.09       -0.64     10.41 o 
   6  12   9        2.12       -1.73     10.56 o 
   7  12   9        0.12      -10.65     10.65 o 
   8  12   9        0.93        9.36     14.53 o 
   9  12   9        6.88      -18.75     18.75 o 
 -10  13   9       35.48       72.88     28.71 o 
  -9  13   9       46.26       58.62     26.70 o 
  -8  13   9       79.48      119.18     28.08 o 
  -7  13   9       11.46       -2.26     21.93 o 
  -6  13   9       57.56       45.09     14.73 o 
  -5  13   9        9.34       26.18     11.18 o 
  -4  13   9      225.07      248.20     17.25 o 
  -3  13   9        1.15      -10.07     10.07 o 
  -2  13   9        6.61        0.09     10.37 o 
  -1  13   9       34.38       49.58     11.87 o 
   0  13   9        0.12       10.14      7.95 o 
   1  13   9      121.29      124.76     11.38 o 
   2  13   9      206.89      198.70     13.25 o 
   3  13   9        0.81       -4.13      8.24 o 
   4  13   9      196.81      205.31     11.03 o 
   5  13   9       34.52        7.54     10.51 o 
   6  13   9        3.20       10.39     10.89 o 
   7  13   9        1.53        4.77     14.61 o 
   8  13   9        8.61        8.29     20.26 o 
   9  13   9        1.74       11.67     16.29 o 
 -10  14   9       11.06       37.57     27.52 o 
  -9  14   9       15.62       11.06     23.69 o 
  -8  14   9        0.00      -19.85     19.85 o 
  -7  14   9        4.14      -13.70     22.37 o 
  -6  14   9      132.82      136.45     18.81 o 
  -5  14   9      354.03      377.19     28.17 o 
  -4  14   9      129.27      105.67     13.68 o 
  -3  14   9      371.16      370.68     20.39 o 
  -2  14   9       53.62       54.28     12.65 o 
  -1  14   9       27.90        7.17     10.37 o 
   0  14   9       81.26      104.83     11.12 o 
   1  14   9       70.44       40.86      9.74 o 
   2  14   9       27.89       24.30      9.17 o 
   3  14   9       16.03       11.73      7.19 o 
   4  14   9        0.11        4.80      9.10 o 
   5  14   9        9.01        5.31     11.44 o 
   6  14   9        0.19      -10.57     11.07 o 
   7  14   9       17.02       19.75     16.41 o 
   8  14   9        0.05        1.86     15.35 o 
   9  14   9        1.77       -8.31     18.13 o 
  -9  15   9       10.36       22.87     25.26 o 
  -8  15   9       32.94      -23.94     23.94 o 
  -7  15   9       41.38       14.26     22.81 o 
  -6  15   9       18.49       25.32     15.05 o 
  -5  15   9        3.19        4.88     10.80 o 
  -4  15   9        2.21       -4.58     10.92 o 
  -3  15   9       13.31        7.11     11.95 o 
  -2  15   9        0.47      -10.67     10.67 o 
  -1  15   9      130.73      129.86     12.11 o 
   0  15   9       71.91       62.79     12.37 o 
   1  15   9       24.31       22.19      9.61 o 
   2  15   9       62.21       55.59      8.54 o 
   3  15   9        6.83       13.18      7.50 o 
   4  15   9        5.40        5.51      9.25 o 
   5  15   9      142.25      121.50     15.76 o 
   6  15   9       16.93       19.61     15.19 o 
   7  15   9        2.62       -6.08     19.57 o 
   8  15   9        0.41       -1.02     15.89 o 
  -9  16   9        7.73       -1.44     24.75 o 
  -8  16   9       18.30       55.04     27.39 o 
  -7  16   9       51.09       57.36     26.76 o 
  -6  16   9        1.60        5.47     21.67 o 
  -5  16   9      206.01      231.28     21.72 o 
  -4  16   9        0.21      -10.50     10.50 o 
  -3  16   9       80.07       57.89     20.74 o 
  -2  16   9        4.40       -8.83      8.83 o 
  -1  16   9       48.13       50.58     10.45 o 
   0  16   9       99.74      108.05     10.22 o 
   1  16   9      180.46      196.45     12.18 o 
   2  16   9       14.86       11.27      8.16 o 
   3  16   9      117.15      104.32     12.34 o 
   4  16   9       42.21       44.04     11.17 o 
   5  16   9        5.33        5.35     15.31 o 
   6  16   9        1.33        2.50     15.53 o 
   7  16   9       16.60        9.97     17.22 o 
   8  16   9        8.77       -5.07     16.22 o 
  -9  17   9        0.41      -25.51     25.51 o 
  -8  17   9       11.99       46.74     29.78 o 
  -7  17   9        0.98       14.51     23.62 o 
  -6  17   9       53.98       92.17     27.08 o 
  -5  17   9        7.88       20.58     13.88 o 
  -4  17   9       28.61       18.28     11.59 o 
  -3  17   9       84.08       77.51     11.26 o 
  -2  17   9        2.83       -9.10      9.10 o 
  -1  17   9      281.26      264.30     14.78 o 
   0  17   9      218.12      229.20     13.12 o 
   1  17   9        0.00       -7.81      7.81 o 
   2  17   9        7.39       -7.44      7.44 o 
   3  17   9        0.01       -7.63      9.28 o 
   4  17   9        0.76        4.70     10.15 o 
   5  17   9       46.71       55.76     17.61 o 
   6  17   9        3.84       -7.29     15.39 o 
   7  17   9        4.98        3.52     16.73 o 
   8  17   9        0.09        1.31     17.78 o 
  -8  18   9       14.69       41.09     28.52 o 
  -7  18   9       17.00       25.38     24.94 o 
  -6  18   9        1.01       18.91     23.94 o 
  -5  18   9        4.03       17.79     16.12 o 
  -4  18   9       14.62       16.27      9.98 o 
  -3  18   9       12.88       13.10     10.42 o 
  -2  18   9       70.46       69.25     12.21 o 
  -1  18   9      321.77      343.30     21.99 o 
   0  18   9        1.84        0.95      7.45 o 
   1  18   9       28.56       33.14      9.38 o 
   2  18   9      225.09      216.57     15.83 o 
   3  18   9        7.18       -5.96      9.90 o 
   4  18   9        9.20       20.39     15.40 o 
   5  18   9       49.37       38.34     40.62 o 
   6  18   9        1.59      -14.70     14.70 o 
   7  18   9        6.45        1.86     18.11 o 
  -8  19   9       12.37       47.43     31.35 o 
  -7  19   9      113.94      200.23     35.81 o 
  -6  19   9       25.70        9.64     15.23 o 
  -5  19   9       33.50       44.35     13.61 o 
  -4  19   9      327.27      360.19     18.95 o 
  -3  19   9       24.47        4.78     10.57 o 
  -2  19   9       28.74       18.87     11.09 o 
  -1  19   9        1.26        7.50      9.91 o 
   0  19   9        4.91        6.02     13.84 o 
   1  19   9      161.98      168.49     14.84 o 
   2  19   9        4.86       -9.02     10.22 o 
   3  19   9        2.40       -2.09     11.47 o 
   4  19   9        0.18       -8.31     17.78 o 
   5  19   9        0.73      -15.29     15.29 o 
   6  19   9        0.04      -12.06     22.99 o 
   7  19   9        0.77      -20.82     25.51 o 
  -7  20   9       16.63       37.32     28.46 o 
  -6  20   9        3.70      -22.81     22.81 o 
  -5  20   9       50.20       61.07     14.11 o 
  -4  20   9        0.47       13.35     10.86 o 
  -3  20   9       20.35       35.88     11.56 o 
  -2  20   9      115.24      126.97     17.64 o 
  -1  20   9      135.65      121.90     13.87 o 
   0  20   9        6.22        5.24     12.81 o 
   1  20   9       23.26       -0.51     10.76 o 
   2  20   9        0.10      -11.60     11.60 o 
   3  20   9        2.30        9.72     12.77 o 
   4  20   9        1.20       -4.37     15.82 o 
   5  20   9        0.40       -8.93     16.07 o 
   6  20   9        3.33       18.68     17.83 o 
  -7  21   9        0.05       67.03     32.73 o 
  -6  21   9       43.06       45.17     29.21 o 
  -5  21   9        0.14      -12.27     15.11 o 
  -4  21   9       89.07      127.38     14.31 o 
  -3  21   9        7.12       10.35     11.07 o 
  -2  21   9        8.45        0.51     12.90 o 
  -1  21   9       13.61        3.04     10.48 o 
   0  21   9        0.71       -8.27     13.40 o 
   1  21   9       19.72       13.55     13.71 o 
   2  21   9        0.26      -12.98     12.98 o 
   3  21   9        5.39       -5.21     13.07 o 
   4  21   9        1.05        8.97     16.50 o 
   5  21   9        3.10       -3.68     16.92 o 
   6  21   9        2.02       -1.79     22.18 o 
  -6  22   9        0.03      -24.69     25.44 o 
  -5  22   9       34.10       43.48     30.66 o 
  -4  22   9       23.13        0.14     13.10 o 
  -3  22   9        2.03        2.35     11.60 o 
  -2  22   9      189.06      194.43     20.34 o 
  -1  22   9        0.24      -11.84     13.66 o 
   0  22   9      122.35      164.49     18.96 o 
   1  22   9        0.13       13.24     18.05 o 
   2  22   9       35.78       25.57     15.25 o 
   3  22   9        0.94       15.14     18.22 o 
   4  22   9        0.14       -0.86     22.24 o 
   5  22   9        2.53      -16.84     16.84 o 
  -5  23   9       10.47       38.07     30.91 o 
  -4  23   9        3.73       15.39     19.09 o 
  -3  23   9      102.36      111.90     18.91 o 
  -2  23   9        8.70        2.52     14.00 o 
  -1  23   9        1.81        0.55     14.53 o 
   0  23   9        0.07       -7.99     13.65 o 
   1  23   9        0.01       -8.87     14.23 o 
   2  23   9        2.31      -14.04     14.04 o 
   3  23   9        9.91       -2.04     17.53 o 
   4  23   9       14.52       28.18     19.10 o 
  -4  24   9       15.15       26.76     30.22 o 
  -3  24   9        3.61       -9.32     18.19 o 
  -2  24   9       28.09      -10.77     14.31 o 
  -1  24   9       23.51        5.61     15.38 o 
   0  24   9        0.51       -2.14     13.96 o 
   1  24   9       58.17       50.85     16.60 o 
   2  24   9       23.40       33.79     15.93 o 
   3  24   9        6.23       -5.96     18.87 o 
   4  24   9        4.46       34.26     22.77 o 
  -3  25   9        4.77      -18.81     22.62 o 
  -2  25   9        7.82       -0.06     16.42 o 
  -1  25   9       37.42       25.40     25.13 o 
   0  25   9        1.34       -5.98     15.45 o 
   1  25   9        1.60      -14.84     14.84 o 
   2  25   9        1.42       10.42     35.21 o 
  -1  26   9        0.03      -11.22     16.16 o 
   0  26   9       14.57       17.79     16.81 o 
 -10   0  10      119.59      206.95     30.16 o 
  -8   0  10       11.73      -15.02     15.02 o 
  -6   0  10      190.28      156.02     16.71 o 
  -4   0  10     1077.65     1007.33     33.90 o 
  -2   0  10     2210.36     2117.01     93.30 o 
   0   0  10       75.10       90.67     13.88 o 
   2   0  10       47.07       40.72      8.77 o 
   4   0  10      611.49      774.20     30.21 o 
   6   0  10        0.96       17.67     10.51 o 
   8   0  10        1.84        2.89     17.59 o 
  10   0  10       11.75       53.40     21.67 o 
 -11   1  10        4.46        9.85     27.83 o 
 -10   1  10       78.20       70.30     19.29 o 
  -9   1  10       38.87       49.52     17.25 o 
  -8   1  10        1.04       -4.77     12.15 o 
  -7   1  10       34.63       14.88      7.46 o 
  -6   1  10      259.63      249.67     13.33 o 
  -5   1  10       20.25        4.07      7.56 o 
  -4   1  10      351.55      351.82     20.08 o 
  -3   1  10      124.05      106.87      9.24 o 
  -2   1  10      203.64      210.30     12.54 o 
  -1   1  10     1403.10     1458.44     35.90 o 
   0   1  10      780.86      795.30     21.15 o 
   1   1  10        2.58        4.59      6.72 o 
   2   1  10        6.85       -6.13      6.13 o 
   3   1  10        6.33        2.77      6.69 o 
   4   1  10        8.89       -1.49      8.07 o 
   5   1  10       38.48       31.21      6.48 o 
   6   1  10       50.29       36.27      8.29 o 
   7   1  10       69.80       51.87      8.75 o 
   8   1  10        4.65       11.60      9.93 o 
   9   1  10        6.57       17.27     13.77 o 
  10   1  10        0.02        4.66     14.37 o 
 -11   2  10       10.66       27.27     22.93 o 
 -10   2  10       42.29       45.28     15.89 o 
  -9   2  10        1.81       -5.42     19.70 o 
  -8   2  10        3.90       -9.01     12.66 o 
  -7   2  10        0.65       11.18      9.10 o 
  -6   2  10      295.68      343.13     15.17 o 
  -5   2  10        4.43       -8.86      8.86 o 
  -4   2  10       65.43       29.12      8.15 o 
  -3   2  10        0.08       -6.75      6.75 o 
  -2   2  10       71.33       39.51      8.67 o 
  -1   2  10      875.37      877.87     22.58 o 
   0   2  10        1.84       -6.56      6.56 o 
   1   2  10       13.30       12.68      6.98 o 
   2   2  10      490.16      445.20     14.64 o 
   3   2  10      908.98     1005.12     21.35 o 
   4   2  10        0.65       -4.79      6.80 o 
   5   2  10      167.11      145.27      9.26 o 
   6   2  10      148.72      162.35     10.64 o 
   7   2  10        2.20       -3.08      7.12 o 
   8   2  10       11.06       25.20     14.51 o 
   9   2  10       11.78       -5.66     19.63 o 
  10   2  10        0.09        0.18     13.96 o 
 -11   3  10        3.97       -1.70     22.24 o 
 -10   3  10        0.31       -1.13     19.98 o 
  -9   3  10       17.28       22.41     14.35 o 
  -8   3  10       68.86       90.05     15.92 o 
  -7   3  10      187.25      164.20     11.05 o 
  -6   3  10      312.39      318.22     14.69 o 
  -5   3  10     1364.44     1396.07     29.91 o 
  -4   3  10        8.49       17.92      7.76 o 
  -3   3  10      155.04      135.77     10.43 o 
  -2   3  10        2.55       -2.50      6.86 o 
  -1   3  10       39.14       22.37      7.89 o 
   0   3  10       73.29       81.26      9.60 o 
   1   3  10       16.71       -0.76      7.80 o 
   2   3  10        3.08       -3.41      7.22 o 
   3   3  10      349.47      341.95     13.18 o 
   4   3  10       81.39       71.89      7.33 o 
   5   3  10       67.80       75.16      8.70 o 
   6   3  10       51.30       30.09      7.79 o 
   7   3  10        3.93       13.50      8.92 o 
   8   3  10        0.83        3.25      9.73 o 
   9   3  10        0.01        8.03     13.70 o 
  10   3  10        1.49      -13.57     13.57 o 
 -11   4  10        7.86      -19.54     19.54 o 
 -10   4  10        8.85       21.55     21.86 o 
  -9   4  10       31.04       31.98     21.99 o 
  -8   4  10       31.62        6.23     27.96 o 
  -7   4  10        0.13        4.05      9.18 o 
  -6   4  10      128.68      101.02     10.26 o 
  -5   4  10       62.89       75.21      9.97 o 
  -4   4  10        5.68       13.40      7.77 o 
  -3   4  10        2.07       -1.75      7.14 o 
  -2   4  10       24.65       37.92      7.99 o 
  -1   4  10        4.59       -6.89      6.89 o 
   0   4  10     2862.63     2940.95     56.12 o 
   1   4  10      176.05      179.86     13.61 o 
   2   4  10      576.07      642.46     19.21 o 
   3   4  10       17.15       10.57      6.83 o 
   4   4  10      179.76      187.71      9.21 o 
   5   4  10        6.73       -0.39      7.29 o 
   6   4  10        9.81       20.08      7.43 o 
   7   4  10        5.81       25.88      9.92 o 
   8   4  10        6.98       14.43     10.21 o 
   9   4  10       14.24       18.08     18.35 o 
  10   4  10        0.18      -13.87     13.87 o 
 -11   5  10       16.23       35.81     23.81 o 
 -10   5  10       19.49       37.44     22.99 o 
  -9   5  10        0.58      -15.08     18.16 o 
  -8   5  10       41.73       32.23     19.85 o 
  -7   5  10      248.57      275.27     19.71 o 
  -6   5  10       35.57       27.92     10.05 o 
  -5   5  10       16.95       16.66      8.31 o 
  -4   5  10      186.66      206.31     12.36 o 
  -3   5  10      230.82      263.18     13.13 o 
  -2   5  10        0.01       -8.27      8.27 o 
  -1   5  10      143.52      156.52     13.30 o 
   0   5  10        2.72       -3.37      9.46 o 
   1   5  10        0.52        2.14      8.18 o 
   2   5  10       63.38       60.57     12.05 o 
   3   5  10      534.20      619.94     17.20 o 
   4   5  10        4.82       -2.62      5.48 o 
   5   5  10       87.17       49.27      9.28 o 
   6   5  10       12.55       15.03      7.21 o 
   7   5  10       30.61       24.20     10.73 o 
   8   5  10        6.62        7.99     10.26 o 
   9   5  10        3.24      -11.82     16.96 o 
  10   5  10        0.55       12.99     14.18 o 
 -11   6  10        0.27      -11.87     22.62 o 
 -10   6  10        0.56       17.21     22.43 o 
  -9   6  10       71.73       94.93     24.63 o 
  -8   6  10        6.60       -2.95     18.47 o 
  -7   6  10        6.34        3.77     19.48 o 
  -6   6  10        1.45       -6.95      8.30 o 
  -5   6  10      391.33      437.06     21.96 o 
  -4   6  10        1.86       -0.41      9.17 o 
  -3   6  10       30.19       18.55      9.07 o 
  -2   6  10      369.54      362.65     17.97 o 
  -1   6  10      239.39      255.40     16.74 o 
   0   6  10      328.28      334.81     17.12 o 
   1   6  10      700.68      765.31     24.82 o 
   2   6  10      383.29      376.41     18.23 o 
   3   6  10      112.90       84.10     10.36 o 
   4   6  10        6.52        7.86      5.96 o 
   5   6  10       20.23       30.19      6.41 o 
   6   6  10        7.89       -5.53      9.05 o 
   7   6  10       13.41        6.18     10.28 o 
   8   6  10       17.78       25.38     11.10 o 
   9   6  10       10.11       47.45     15.72 o 
  10   6  10        1.18       11.20     15.36 o 
 -11   7  10        0.01      -21.36     24.75 o 
 -10   7  10        0.97      -18.78     20.67 o 
  -9   7  10       35.27       59.43     25.32 o 
  -8   7  10        9.52      -18.60     18.60 o 
  -7   7  10      136.08      164.79     26.89 o 
  -6   7  10       13.88        2.20      8.52 o 
  -5   7  10       11.63       -8.67      8.67 o 
  -4   7  10      391.08      438.27     20.60 o 
  -3   7  10      289.60      283.93     19.98 o 
  -2   7  10      162.68      158.22     13.37 o 
  -1   7  10      639.04      702.10     24.72 o 
   0   7  10        0.22       -3.67      8.58 o 
   1   7  10      230.34      193.19     15.03 o 
   2   7  10      303.95      301.43     16.27 o 
   3   7  10        0.09        3.56      7.32 o 
   4   7  10      218.06      205.20     13.12 o 
   5   7  10       10.62        7.88      7.45 o 
   6   7  10       44.09       26.51     10.67 o 
   7   7  10        4.90        4.62     10.05 o 
   8   7  10        0.85        9.33     11.08 o 
   9   7  10        0.42       22.23     11.90 o 
  10   7  10        0.53       -3.23     39.33 o 
 -11   8  10        0.23       28.46     25.26 o 
 -10   8  10       21.24       24.38     24.94 o 
  -9   8  10      106.97       85.57     27.45 o 
  -8   8  10        3.14      -15.02     20.92 o 
  -7   8  10       30.06       47.43     20.92 o 
  -6   8  10        6.24        4.43      8.38 o 
  -5   8  10       34.64       34.58     10.74 o 
  -4   8  10     1370.64     1324.93     34.84 o 
  -3   8  10      321.80      349.28     20.56 o 
  -2   8  10      660.51      614.63     22.98 o 
  -1   8  10        0.44       -9.07      9.07 o 
   0   8  10       52.56       38.40     10.42 o 
   1   8  10      651.99      624.29     23.05 o 
   2   8  10       14.47       10.27      9.36 o 
   3   8  10      137.48      117.27     10.73 o 
   4   8  10      120.80      104.88      9.36 o 
   5   8  10       14.05        7.02      7.73 o 
   6   8  10       65.64       70.47     12.23 o 
   7   8  10        0.52       -2.99     10.56 o 
   8   8  10        0.23       20.15     11.65 o 
   9   8  10        3.50       -9.21     11.91 o 
  10   8  10        0.13        1.14     15.21 o 
 -10   9  10       13.83       21.30     24.69 o 
  -9   9  10       19.70        9.61     24.31 o 
  -8   9  10      148.35      179.62     31.04 o 
  -7   9  10        0.67       -3.90     18.41 o 
  -6   9  10        2.51        7.98      9.18 o 
  -5   9  10      422.73      376.16     19.30 o 
  -4   9  10       13.53        7.47     10.13 o 
  -3   9  10       10.03       -4.48      9.29 o 
  -2   9  10      245.44      262.52     16.66 o 
  -1   9  10      311.06      281.95     17.15 o 
   0   9  10      416.54      382.54     19.69 o 
   1   9  10       47.70       30.14     10.24 o 
   2   9  10       30.48       33.79      8.76 o 
   3   9  10        2.18       -1.73      7.53 o 
   4   9  10       53.64       53.97      9.27 o 
   5   9  10       20.45        7.71      8.32 o 
   6   9  10        4.35       14.33     10.20 o 
   7   9  10        4.40       -7.07     11.38 o 
   8   9  10       12.36       17.55     18.10 o 
   9   9  10        0.90      -31.70     31.70 o 
 -10  10  10        7.44      -18.22     22.43 o 
  -9  10  10        1.54       35.50     24.13 o 
  -8  10  10       55.27       64.71     25.44 o 
  -7  10  10       14.37       13.95     20.04 o 
  -6  10  10        3.69       -8.28      8.28 o 
  -5  10  10       14.23        4.92     10.05 o 
  -4  10  10        1.80       -9.54      9.54 o 
  -3  10  10      277.78      242.92     16.80 o 
  -2  10  10       68.92       81.56     12.52 o 
  -1  10  10      300.72      292.11     17.74 o 
   0  10  10        3.79        0.25      9.61 o 
   1  10  10       89.51       89.10     12.44 o 
   2  10  10       15.15       23.68      8.62 o 
   3  10  10        0.40       -7.14      7.14 o 
   4  10  10       21.34       18.54      8.45 o 
   5  10  10       84.41       98.67      8.64 o 
   6  10  10        0.05       -6.24      9.92 o 
   7  10  10        0.31        5.73     11.15 o 
   8  10  10       12.06        0.85     11.51 o 
   9  10  10        0.29      -14.07     14.88 o 
 -10  11  10       65.67       43.85     27.83 o 
  -9  11  10        0.11      -21.93     21.93 o 
  -8  11  10       17.37       19.04     22.87 o 
  -7  11  10       52.31        8.80     21.74 o 
  -6  11  10        0.48       -0.14      9.76 o 
  -5  11  10        0.09       -9.38      9.38 o 
  -4  11  10       39.53       42.81     16.17 o 
  -3  11  10       31.92       36.01     12.04 o 
  -2  11  10       78.32       91.18     12.98 o 
  -1  11  10      140.81      155.66     24.38 o 
   0  11  10      558.78      606.85     24.03 o 
   1  11  10       44.96       38.79     10.73 o 
   2  11  10       68.41      122.70     11.41 o 
   3  11  10        0.06       -7.94      7.94 o 
   4  11  10       69.24       63.18      9.82 o 
   5  11  10        2.97       11.59     10.77 o 
   6  11  10       13.18       27.42     12.67 o 
   7  11  10       29.84       19.09     13.00 o 
   8  11  10       12.99       -9.95     19.22 o 
   9  11  10        0.46       -0.84     26.48 o 
 -10  12  10        6.04       36.69     26.64 o 
  -9  12  10        0.67       -5.47     21.93 o 
  -8  12  10       35.27       78.59     28.33 o 
  -7  12  10        9.42       -7.79     21.05 o 
  -6  12  10      270.97      300.42     23.77 o 
  -5  12  10        0.27       -0.43     10.41 o 
  -4  12  10       78.03       91.70     13.81 o 
  -3  12  10      968.26      916.16     30.55 o 
  -2  12  10      649.28      566.40     33.43 o 
  -1  12  10       10.39       -9.04     11.43 o 
   0  12  10       14.09       10.91     10.21 o 
   1  12  10       91.21      112.39     11.40 o 
   2  12  10       51.85       46.96      9.83 o 
   3  12  10      180.42      144.21     12.42 o 
   4  12  10        6.30       -1.37      8.78 o 
   5  12  10        1.07       -7.17     10.52 o 
   6  12  10        0.47        7.46     12.05 o 
   7  12  10        1.73       -2.60     14.69 o 
   8  12  10        0.05       11.60     16.21 o 
   9  12  10        4.63      -22.84     22.84 o 
 -10  13  10       47.55       22.30     28.08 o 
  -9  13  10        5.40        8.48     24.63 o 
  -8  13  10       15.01      -20.86     20.86 o 
  -7  13  10       42.76       76.40     25.32 o 
  -6  13  10      154.51      175.93     46.93 o 
  -5  13  10      117.30      120.00     14.66 o 
  -4  13  10      399.00      431.17     21.96 o 
  -3  13  10        2.78      -10.26     10.26 o 
  -2  13  10       23.51       15.49     14.83 o 
  -1  13  10        9.95       18.90     11.21 o 
   0  13  10       10.32       -3.62     10.14 o 
   1  13  10       65.40       52.33     14.26 o 
   2  13  10        2.52        1.90      8.16 o 
   3  13  10      149.70      136.68     12.71 o 
   4  13  10       38.33       28.15      9.93 o 
   5  13  10       96.26      135.59     15.80 o 
   6  13  10       33.51       51.42     13.54 o 
   7  13  10       24.74       18.21     16.41 o 
   8  13  10        0.39        6.20     15.42 o 
   9  13  10        0.42       14.92     17.56 o 
  -9  14  10        8.21      -23.12     23.12 o 
  -8  14  10        2.07      -21.24     24.06 o 
  -7  14  10       83.15      109.13     29.09 o 
  -6  14  10       81.19       63.07     17.03 o 
  -5  14  10       32.74       28.05     12.41 o 
  -4  14  10       22.33        5.51     11.04 o 
  -3  14  10       30.44       25.98     12.27 o 
  -2  14  10       10.05       19.67     11.98 o 
  -1  14  10      139.41      138.20     16.63 o 
   0  14  10       23.35        6.67     12.98 o 
   1  14  10       48.52       48.16     13.79 o 
   2  14  10       40.88       57.57     10.62 o 
   3  14  10       17.49       12.72      9.61 o 
   4  14  10       16.55        1.14      9.37 o 
   5  14  10        4.56       20.03     12.19 o 
   6  14  10        5.45       -4.73     15.29 o 
   7  14  10        0.59      -30.31     34.87 o 
   8  14  10        2.70      -15.06     15.06 o 
  -9  15  10        3.74      -21.05     21.05 o 
  -8  15  10        2.92      -20.73     20.73 o 
  -7  15  10        2.91       17.91     23.87 o 
  -6  15  10       17.58      -12.88     21.49 o 
  -5  15  10      238.14      219.43     17.80 o 
  -4  15  10        2.80      -10.82     10.82 o 
  -3  15  10       35.04       61.36     13.40 o 
  -2  15  10      313.50      310.38     24.94 o 
  -1  15  10       29.34       41.20     10.47 o 
   0  15  10        6.81       20.02      9.66 o 
   1  15  10       88.71       95.52     12.30 o 
   2  15  10       19.23        1.36     13.23 o 
   3  15  10        8.78       15.11      9.85 o 
   4  15  10        6.90       -9.46      9.46 o 
   5  15  10       24.65       28.14     17.34 o 
   6  15  10        0.00        5.78     15.75 o 
   7  15  10       20.59        0.75     16.95 o 
   8  15  10        5.47      -15.49     16.27 o 
  -9  16  10        0.82       22.62     28.15 o 
  -8  16  10       10.02      -24.94     24.94 o 
  -7  16  10        4.40       16.21     26.07 o 
  -6  16  10       67.31       60.19     26.51 o 
  -5  16  10       23.39       -3.93     11.75 o 
  -4  16  10       22.73       30.27     12.84 o 
  -3  16  10        0.27        8.18     12.10 o 
  -2  16  10      113.18      130.67     16.25 o 
  -1  16  10        0.70        5.21      9.53 o 
   0  16  10        2.98       -2.66      9.50 o 
   1  16  10       81.08       74.24     12.06 o 
   2  16  10       38.83       47.06     11.03 o 
   3  16  10        8.91        0.09     10.03 o 
   4  16  10        8.13       -4.08     14.61 o 
   5  16  10        7.67        4.23     15.72 o 
   6  16  10        2.58        8.61     17.36 o 
   7  16  10        7.48        2.56     19.60 o 
   8  16  10       12.07        2.79     17.00 o 
  -8  17  10        2.51       -8.42     26.64 o 
  -7  17  10       24.78       19.35     26.39 o 
  -6  17  10       10.00       27.14     25.76 o 
  -5  17  10       31.04       21.47     15.65 o 
  -4  17  10        0.41       -1.64     11.76 o 
  -3  17  10      187.73      220.88     20.06 o 
  -2  17  10       72.18      103.60     13.02 o 
  -1  17  10       10.83        4.71      9.77 o 
   0  17  10      137.59      195.04     12.68 o 
   1  17  10       54.77       28.67      9.27 o 
   2  17  10       78.69       78.35     12.33 o 
   3  17  10       23.19       14.96     11.00 o 
   4  17  10      101.27      102.10     21.67 o 
   5  17  10        3.27        6.66     23.75 o 
   6  17  10       22.10       57.20     18.75 o 
   7  17  10        0.02       -4.77     19.57 o 
  -8  18  10        2.20       -6.91     25.70 o 
  -7  18  10        0.66       20.23     27.33 o 
  -6  18  10        3.42      -23.06     23.06 o 
  -5  18  10       48.15       48.31     17.86 o 
  -4  18  10       11.39       12.87     13.47 o 
  -3  18  10       67.99       69.77     12.75 o 
  -2  18  10        3.15       13.53     10.66 o 
  -1  18  10        0.57       18.66     10.70 o 
   0  18  10       62.43       64.96     10.27 o 
   1  18  10       10.47       17.32     10.67 o 
   2  18  10       18.72       24.49     13.90 o 
   3  18  10       22.98       24.55     14.83 o 
   4  18  10        2.91       20.82     16.52 o 
   5  18  10        5.78       21.01     16.85 o 
   6  18  10        0.01       17.13     17.29 o 
   7  18  10        3.47      -11.29     17.22 o 
  -7  19  10       25.40       35.68     31.60 o 
  -6  19  10        3.05       15.02     26.76 o 
  -5  19  10       61.72       49.39     13.83 o 
  -4  19  10        6.28       -8.08     10.16 o 
  -3  19  10       13.97       -1.08     10.20 o 
  -2  19  10      193.86      226.76     16.53 o 
  -1  19  10       10.00       -0.62     10.12 o 
   0  19  10       73.98       71.26     18.41 o 
   1  19  10       13.28       15.08     17.55 o 
   2  19  10       11.57       -2.64     12.27 o 
   3  19  10       17.35       26.91     14.86 o 
   4  19  10        0.42       32.71     17.61 o 
   5  19  10        6.20       -2.83     31.13 o 
   6  19  10        5.15      -15.97     21.64 o 
  -7  20  10       10.64       17.53     29.15 o 
  -6  20  10       15.86       22.49     26.83 o 
  -5  20  10       10.89       -7.09     15.11 o 
  -4  20  10       45.89       35.96     12.13 o 
  -3  20  10      108.30      139.18     16.60 o 
  -2  20  10        0.01       -0.76     10.85 o 
  -1  20  10        5.18       -1.89     10.36 o 
   0  20  10        1.16       -3.44     13.12 o 
   1  20  10       11.47        7.48     13.15 o 
   2  20  10        0.11      -10.44     12.85 o 
   3  20  10        1.63       -1.89     14.70 o 
   4  20  10        0.88      -13.44     17.09 o 
   5  20  10        1.65        3.42     17.24 o 
   6  20  10       15.86       26.91     19.18 o 
  -6  21  10       55.22       32.23     29.90 o 
  -5  21  10        2.84       11.50     27.83 o 
  -4  21  10       32.38       36.44     39.49 o 
  -3  21  10        5.51       -6.32     13.43 o 
  -2  21  10        3.38      -12.77     12.77 o 
  -1  21  10        9.07       -1.99     14.42 o 
   0  21  10        8.72       10.57     14.31 o 
   1  21  10        8.86      -10.82     21.34 o 
   2  21  10       13.04        4.85     14.23 o 
   3  21  10        0.01      -15.23     15.23 o 
   4  21  10        1.46      -15.32     16.43 o 
   5  21  10        0.44      -14.28     16.83 o 
  -6  22  10        0.35       28.77     33.11 o 
  -5  22  10       11.41      -24.56     24.56 o 
  -4  22  10       18.86       21.15     18.80 o 
  -3  22  10        8.11       -2.02     16.11 o 
  -2  22  10        0.79        9.56     14.81 o 
  -1  22  10        0.70        9.35     14.37 o 
   0  22  10        0.50      -11.60     13.37 o 
   1  22  10       45.54       41.30     16.23 o 
   2  22  10        0.58       -1.53     14.27 o 
   3  22  10        0.18       -2.89     16.75 o 
   4  22  10        0.91      -15.39     15.39 o 
   5  22  10        0.00      -25.63     25.63 o 
  -5  23  10       18.96       58.05     33.67 o 
  -4  23  10        1.07       -5.55     19.86 o 
  -3  23  10        1.43       -7.02     14.78 o 
  -2  23  10        9.90      -14.26     14.26 o 
  -1  23  10       16.36       21.93     15.56 o 
   0  23  10        2.92      -13.62     14.02 o 
   1  23  10        0.00      -11.06     15.13 o 
   2  23  10        1.25        2.05     15.14 o 
   3  23  10        3.51      -12.84     18.50 o 
   4  23  10        0.84      -17.75     17.75 o 
  -4  24  10        2.40      -19.16     28.77 o 
  -3  24  10       11.92       11.06     19.47 o 
  -2  24  10       15.68       12.64     16.45 o 
  -1  24  10        4.77        2.39     15.77 o 
   0  24  10        0.04       -8.64     16.13 o 
   1  24  10        2.74        5.21     16.31 o 
   2  24  10        0.53      -22.90     23.06 o 
   3  24  10        0.49       -9.25     19.52 o 
  -2  25  10       41.68       45.27     18.74 o 
  -1  25  10        8.87       18.56     16.92 o 
   0  25  10        3.92      -15.55     15.55 o 
   1  25  10        8.00       -3.33     16.56 o 
 -11   0  11       17.45        7.66     23.12 o 
  -9   0  11       25.43       55.10     24.13 o 
  -7   0  11        3.39      -17.97     17.97 o 
  -5   0  11        2.21      -10.57     10.57 o 
  -3   0  11      960.10     1155.78     46.74 o 
  -1   0  11        1.41       -8.72     10.08 o 
   1   0  11      564.15      550.41     26.69 o 
   3   0  11       25.72       85.57     20.67 o 
   5   0  11       11.47        3.45      9.78 o 
   7   0  11       56.19       64.54     17.06 o 
   9   0  11       16.13       31.66     22.18 o 
 -11   1  11        9.89        7.59     33.77 o 
 -10   1  11       13.94       20.88     15.46 o 
  -9   1  11        8.67       24.85     15.10 o 
  -8   1  11      156.03      149.81     19.12 o 
  -7   1  11      105.68       95.87     17.09 o 
  -6   1  11      130.63      148.18     14.29 o 
  -5   1  11       41.19       10.95      8.07 o 
  -4   1  11       90.40       72.60     10.04 o 
  -3   1  11      100.16       87.68     10.00 o 
  -2   1  11      120.83      166.38     20.38 o 
  -1   1  11      358.44      413.72     17.19 o 
   0   1  11      544.79      639.59     32.32 o 
   1   1  11        4.90        3.39     11.14 o 
   2   1  11       17.80       13.91     11.96 o 
   3   1  11       10.28        7.55      8.54 o 
   4   1  11      143.79      135.39     15.54 o 
   5   1  11        2.96       -3.03      6.82 o 
   6   1  11        0.85        3.48      8.02 o 
   7   1  11        0.22        8.92      8.35 o 
   8   1  11       19.00       31.04     21.64 o 
   9   1  11        1.69       -9.23     13.75 o 
  10   1  11        0.87       38.57     26.14 o 
 -11   2  11        0.95       22.05     24.69 o 
 -10   2  11       25.92       48.57     17.03 o 
  -9   2  11        4.08       11.70     15.51 o 
  -8   2  11        6.63        5.25     18.16 o 
  -7   2  11      168.80      172.56     19.06 o 
  -6   2  11      115.50       95.13     10.87 o 
  -5   2  11      174.68      189.40     15.59 o 
  -4   2  11       90.55       96.67     10.52 o 
  -3   2  11        0.19       -6.67      7.87 o 
  -2   2  11       65.40       58.08      9.61 o 
  -1   2  11       52.25       65.24      9.68 o 
   0   2  11      704.57      715.15     25.51 o 
   1   2  11      191.66      170.87     11.53 o 
   2   2  11       19.25       -0.71      8.57 o 
   3   2  11        1.88       -4.29      8.40 o 
   4   2  11        1.82       -7.80      7.80 o 
   5   2  11       25.60       14.23      7.71 o 
   6   2  11       39.98       33.06      8.79 o 
   7   2  11       19.94       42.49     11.68 o 
   8   2  11        2.20       12.25     14.03 o 
   9   2  11        0.08       23.10     30.56 o 
  10   2  11        0.00       13.11     22.99 o 
 -11   3  11        5.72       34.24     25.19 o 
 -10   3  11       15.99       58.43     24.50 o 
  -9   3  11      138.41      153.53     30.28 o 
  -8   3  11        3.05       -0.19     17.75 o 
  -7   3  11        2.20        1.45     12.99 o 
  -6   3  11      237.31      235.02     13.73 o 
  -5   3  11      189.18      242.01     13.78 o 
  -4   3  11      199.09      233.83     18.80 o 
  -3   3  11      347.60      401.26     16.75 o 
  -2   3  11      664.76      627.74     20.37 o 
  -1   3  11       18.59       24.64      8.73 o 
   0   3  11      139.88      131.49     11.33 o 
   1   3  11      105.43      104.14     12.12 o 
   2   3  11       63.63       82.22     11.00 o 
   3   3  11       33.03       41.66     14.97 o 
   4   3  11       92.70      104.89      8.14 o 
   5   3  11       19.31       28.38      8.19 o 
   6   3  11       40.16       30.49      8.20 o 
   7   3  11       26.08       47.86     11.54 o 
   8   3  11        0.00       -2.51     10.48 o 
   9   3  11        2.32       26.47     15.33 o 
  10   3  11        0.00       -5.97     14.10 o 
 -11   4  11        3.07      -15.83     22.93 o 
 -10   4  11       65.86       40.96     24.44 o 
  -9   4  11       26.96        4.65     22.62 o 
  -8   4  11        5.61        6.49     14.39 o 
  -7   4  11        9.43       10.32     18.97 o 
  -6   4  11       23.80       26.29      9.58 o 
  -5   4  11      204.75      248.92     17.20 o 
  -4   4  11       25.78       27.53      9.55 o 
  -3   4  11       46.99       37.19      9.30 o 
  -2   4  11      158.39      139.03     11.42 o 
  -1   4  11      136.50      128.39     13.04 o 
   0   4  11       68.58       49.07     16.90 o 
   1   4  11      275.58      232.91     18.13 o 
   2   4  11        0.19       -7.97      9.62 o 
   3   4  11       13.27       12.64      9.40 o 
   4   4  11      157.17      183.82     10.60 o 
   5   4  11       45.96       56.77      8.82 o 
   6   4  11       25.25       18.85      8.36 o 
   7   4  11       33.51       40.24     11.88 o 
   8   4  11        0.65        8.55     10.66 o 
   9   4  11       12.56       13.64     14.97 o 
  10   4  11        0.16        8.45     15.12 o 
 -11   5  11       19.42       40.08     25.95 o 
 -10   5  11       18.93       78.78     27.01 o 
  -9   5  11        9.37      -19.16     21.30 o 
  -8   5  11        0.19        4.15     19.66 o 
  -7   5  11        0.00      -16.90     16.90 o 
  -6   5  11       19.37       19.08      8.70 o 
  -5   5  11      739.42      757.94     22.84 o 
  -4   5  11     1080.30     1103.07     27.47 o 
  -3   5  11      105.33      119.23     13.01 o 
  -2   5  11      136.60      137.92     13.29 o 
  -1   5  11       71.22       83.22     12.02 o 
   0   5  11      244.13      222.75     15.29 o 
   1   5  11       28.96       14.13      9.29 o 
   2   5  11      434.28      340.12     23.54 o 
   3   5  11       11.94       21.76     10.74 o 
   4   5  11       67.92      121.21     10.76 o 
   5   5  11        0.14        3.15      7.05 o 
   6   5  11        4.24        4.68      7.91 o 
   7   5  11        4.13        2.71     10.46 o 
   8   5  11        0.00       -8.82     11.63 o 
   9   5  11        8.53       24.72     15.23 o 
 -10   6  11        5.74      -14.20     22.93 o 
  -9   6  11       20.95       39.58     24.13 o 
  -8   6  11       22.30       -2.89     21.67 o 
  -7   6  11       67.84       30.41     21.61 o 
  -6   6  11      255.42      253.77     16.69 o 
  -5   6  11      188.17      228.93     15.93 o 
  -4   6  11       13.48       10.76     10.44 o 
  -3   6  11       12.30       11.34     10.29 o 
  -2   6  11        3.59       -1.82      9.47 o 
  -1   6  11      687.02      731.11     25.44 o 
   0   6  11        0.09      -10.86     10.86 o 
   1   6  11       27.02       20.54      9.82 o 
   2   6  11      216.14      280.97     16.88 o 
   3   6  11       13.61       30.45     10.02 o 
   4   6  11      127.67      138.26     11.25 o 
   5   6  11       11.93        2.31      7.32 o 
   6   6  11        0.03       16.25     10.18 o 
   7   6  11        4.51        1.43     10.31 o 
   8   6  11        5.90        5.89     11.12 o 
   9   6  11        0.56        2.26     14.70 o 
 -10   7  11        3.16        2.51     23.69 o 
  -9   7  11       24.78       11.25     23.56 o 
  -8   7  11      117.31       90.85     27.77 o 
  -7   7  11       10.05       24.19     21.55 o 
  -6   7  11       20.29       19.73      9.78 o 
  -5   7  11      114.71       96.10     13.57 o 
  -4   7  11      147.56      120.91     13.77 o 
  -3   7  11      903.70      976.85     30.09 o 
  -2   7  11       38.62       52.23     11.79 o 
  -1   7  11        0.21        7.78     10.56 o 
   0   7  11       20.84        8.65     10.37 o 
   1   7  11       87.18       71.08     11.81 o 
   2   7  11       16.01       13.90      9.50 o 
   3   7  11       29.21       67.35      9.71 o 
   4   7  11      145.53      124.38     11.08 o 
   5   7  11        1.72      -11.49     11.49 o 
   6   7  11        1.59      -11.26     11.26 o 
   7   7  11        0.64        0.69     10.65 o 
   8   7  11        1.44      -11.36     11.36 o 
   9   7  11        0.00      -13.48     14.57 o 
 -10   8  11       25.57        7.48     24.88 o 
  -9   8  11        0.18        7.22     23.43 o 
  -8   8  11        0.11       -7.35     23.06 o 
  -7   8  11        0.01      -18.28     18.28 o 
  -6   8  11        2.00        1.03      9.56 o 
  -5   8  11       12.65       -1.14      9.53 o 
  -4   8  11       12.21       16.75     10.58 o 
  -3   8  11      346.09      311.17     17.95 o 
  -2   8  11      420.95      429.76     21.36 o 
  -1   8  11      790.88      757.24     26.91 o 
   0   8  11      619.88      700.23     26.29 o 
   1   8  11       22.09       33.70     10.54 o 
   2   8  11       11.17       23.28     10.67 o 
   3   8  11       49.12       40.83      9.13 o 
   4   8  11        8.36       -6.09      7.59 o 
   5   8  11        0.08       -7.39      9.42 o 
   6   8  11        0.14        0.82     10.02 o 
   7   8  11       12.90       26.48     11.90 o 
   8   8  11        5.98       18.59     12.53 o 
   9   8  11        9.73       23.50     31.76 o 
 -10   9  11       11.89       14.07     26.45 o 
  -9   9  11      117.43      193.82     33.99 o 
  -8   9  11       36.66       35.31     24.25 o 
  -7   9  11       74.59       80.04     25.13 o 
  -6   9  11      117.08      140.16     15.18 o 
  -5   9  11        0.00       -9.15      9.15 o 
  -4   9  11        1.09       -1.98     13.23 o 
  -3   9  11      206.05      228.02     17.08 o 
  -2   9  11       32.26       23.40     11.48 o 
  -1   9  11      119.77      105.10     14.20 o 
   0   9  11       20.47       15.81     11.26 o 
   1   9  11      147.24      154.01     27.73 o 
   2   9  11       20.14       24.36     10.91 o 
   3   9  11        4.56       14.29      8.55 o 
   4   9  11        0.57        1.02      8.04 o 
   5   9  11       16.85       34.11     11.27 o 
   6   9  11       29.21       22.89     11.56 o 
   7   9  11       12.89       12.42     12.08 o 
   8   9  11        1.47       -3.91     12.36 o 
   9   9  11        4.68       21.28     16.80 o 
 -10  10  11        0.03       29.97     27.14 o 
  -9  10  11        3.11       19.98     23.50 o 
  -8  10  11       14.11       61.95     26.01 o 
  -7  10  11        2.35       -3.33     21.80 o 
  -6  10  11      204.15      217.32     16.91 o 
  -5  10  11      186.76      144.20     14.65 o 
  -4  10  11      104.31      108.49     13.96 o 
  -3  10  11      269.76      267.48     19.46 o 
  -2  10  11      170.46      156.24     17.31 o 
  -1  10  11      426.17      416.61     28.07 o 
   0  10  11       10.58       18.20     10.39 o 
   1  10  11       27.71        2.34     15.86 o 
   2  10  11      183.63      142.85     12.16 o 
   3  10  11      205.88      196.39     13.30 o 
   4  10  11        0.35        6.74      8.90 o 
   5  10  11        0.81      -10.30     10.30 o 
   6  10  11        0.00        1.40     11.11 o 
   7  10  11        0.53       17.62     14.54 o 
   8  10  11        0.69        2.73     26.04 o 
   9  10  11        3.08      -15.79     15.79 o 
 -10  11  11       12.38       36.56     28.21 o 
  -9  11  11        0.06       18.03     25.19 o 
  -8  11  11       42.53       40.59     25.88 o 
  -7  11  11      170.49      114.59     28.96 o 
  -6  11  11       11.22       27.91     15.26 o 
  -5  11  11        1.01       -3.86     15.67 o 
  -4  11  11      208.82      262.73     18.41 o 
  -3  11  11      128.54      117.58     15.12 o 
  -2  11  11        2.81       -9.17     10.82 o 
  -1  11  11       20.44       41.90     12.06 o 
   0  11  11       26.48       20.41     11.63 o 
   1  11  11       42.43       40.04     12.03 o 
   2  11  11        0.21        5.43      8.72 o 
   3  11  11       69.79       81.58     11.28 o 
   4  11  11       14.24       23.16      9.44 o 
   5  11  11       31.72        7.25     11.48 o 
   6  11  11        1.79       -8.34     11.49 o 
   7  11  11       10.92       -6.72     15.30 o 
   8  11  11        0.24       -1.60     15.86 o 
   9  11  11        0.02      -15.69     15.69 o 
  -9  12  11        3.70       27.08     27.14 o 
  -8  12  11       44.46       35.25     27.01 o 
  -7  12  11       45.39       35.56     24.69 o 
  -6  12  11       45.91       21.24     15.52 o 
  -5  12  11       23.48        4.81     11.02 o 
  -4  12  11       12.35       21.40     11.77 o 
  -3  12  11       95.30      120.42     16.09 o 
  -2  12  11       54.49       66.13     13.07 o 
  -1  12  11        0.50        4.47     11.27 o 
   0  12  11        7.68        7.18     10.65 o 
   1  12  11       24.90       29.08      9.95 o 
   2  12  11       90.57       90.68     11.66 o 
   3  12  11        0.01       16.13      9.51 o 
   4  12  11       24.01       37.78     10.08 o 
   5  12  11       42.21       20.08     12.08 o 
   6  12  11        0.71      -10.81     13.43 o 
   7  12  11        0.02       -6.03     15.00 o 
   8  12  11        4.33      -15.86     15.86 o 
  -9  13  11        0.01      -22.93     22.93 o 
  -8  13  11        0.04       11.37     24.19 o 
  -7  13  11       14.04      -16.52     22.11 o 
  -6  13  11       57.07       35.94     16.55 o 
  -5  13  11       95.93       88.86     14.35 o 
  -4  13  11       88.39       70.80     13.45 o 
  -3  13  11       53.82       92.37     14.44 o 
  -2  13  11      374.93      359.94     21.24 o 
  -1  13  11       11.04       11.48     11.48 o 
   0  13  11        2.43        3.62     12.52 o 
   1  13  11       20.06       17.85      9.83 o 
   2  13  11       13.69        9.01     11.75 o 
   3  13  11       44.55       64.62     11.20 o 
   4  13  11       34.43       18.36     10.47 o 
   5  13  11        0.30       -4.26     14.55 o 
   6  13  11        0.20        8.98     16.18 o 
   7  13  11        2.94      -15.33     15.33 o 
   8  13  11        0.14      -12.76     42.06 o 
  -9  14  11       19.03       13.38     27.08 o 
  -8  14  11       17.41       23.56     26.83 o 
  -7  14  11        1.12      -16.52     22.99 o 
  -6  14  11       39.70       44.17     25.51 o 
  -5  14  11        1.84        5.04     11.31 o 
  -4  14  11        0.00        6.27     11.28 o 
  -3  14  11       18.73        6.19     16.00 o 
  -2  14  11      110.04       95.65     14.42 o 
  -1  14  11      163.08      167.21     19.36 o 
   0  14  11        0.48       -2.44      9.14 o 
   1  14  11       16.96        6.47      9.59 o 
   2  14  11       89.11      124.25     12.97 o 
   3  14  11      124.69      154.26     13.89 o 
   4  14  11        3.79      -11.51     11.51 o 
   5  14  11        1.69       -2.30     14.98 o 
   6  14  11       17.26       10.88     16.10 o 
   7  14  11        2.04      -15.41     16.06 o 
   8  14  11        0.12        8.23     17.31 o 
  -9  15  11        0.76       -2.07     26.32 o 
  -8  15  11        5.71       29.72     29.03 o 
  -7  15  11       21.15       37.00     27.08 o 
  -6  15  11       24.26       47.43     25.76 o 
  -5  15  11       77.40       75.48     14.60 o 
  -4  15  11        0.03        4.21     11.61 o 
  -3  15  11       28.53       31.09     13.22 o 
  -2  15  11       22.93       35.51     13.67 o 
  -1  15  11        1.15       -2.36     11.58 o 
   0  15  11       23.07       20.49     10.22 o 
   1  15  11        8.32       -5.26      9.46 o 
   2  15  11       50.09       42.76     11.24 o 
   3  15  11       45.63       56.78     12.15 o 
   4  15  11       38.87       76.20     19.17 o 
   5  15  11        8.72        2.76     16.17 o 
   6  15  11       18.67        6.11     16.79 o 
   7  15  11        3.42       16.30     17.33 o 
  -8  16  11        2.09        8.23     27.01 o 
  -7  16  11        0.64        7.10     25.51 o 
  -6  16  11       37.29       44.23     27.14 o 
  -5  16  11        8.05       19.97     13.20 o 
  -4  16  11       22.35       16.19     12.90 o 
  -3  16  11       55.20       56.50     14.86 o 
  -2  16  11      143.09      172.19     17.90 o 
  -1  16  11      107.60      110.21     13.17 o 
   0  16  11       38.75       40.92     11.21 o 
   1  16  11      229.08      195.76     21.36 o 
   2  16  11       78.72      124.76     18.11 o 
   3  16  11       23.75       35.73     13.92 o 
   4  16  11       10.81      -12.64     13.91 o 
   5  16  11        0.67       25.23     17.21 o 
   6  16  11        1.77        9.40     17.50 o 
   7  16  11        0.55       -0.97     17.23 o 
  -8  17  11       10.08      -22.81     22.81 o 
  -7  17  11      107.25      116.73     33.36 o 
  -6  17  11       36.25       38.57     27.08 o 
  -5  17  11        8.83        5.24     16.98 o 
  -4  17  11       24.32       33.89     15.12 o 
  -3  17  11      100.48       85.79     16.04 o 
  -2  17  11       24.69       33.06     11.42 o 
  -1  17  11        5.05       10.97     10.24 o 
   0  17  11       11.10       11.62     10.32 o 
   1  17  11       45.96       43.31     11.95 o 
   2  17  11       16.26       38.89     14.25 o 
   3  17  11        8.61      -11.71     11.71 o 
   4  17  11        2.70        3.77     17.02 o 
   5  17  11       12.76       37.10     18.31 o 
   6  17  11        0.04      -15.95     15.95 o 
   7  17  11        4.74       11.26     18.06 o 
  -7  18  11       27.75       36.38     30.03 o 
  -6  18  11       25.22      -17.40     24.94 o 
  -5  18  11        7.79      -14.99     15.73 o 
  -4  18  11        1.20       -0.75     15.82 o 
  -3  18  11      176.66      180.03     15.67 o 
  -2  18  11        7.36        5.74     11.02 o 
  -1  18  11       21.60       22.86     11.20 o 
   0  18  11        8.86        3.79     10.85 o 
   1  18  11        1.04       -0.52     12.75 o 
   2  18  11       19.96       -9.58     12.26 o 
   3  18  11        1.63       -6.13     13.04 o 
   4  18  11        0.09      -15.35     15.35 o 
   5  18  11        0.75      -15.05     16.87 o 
   6  18  11        2.59        8.50     17.86 o 
  -7  19  11        3.45        8.67     27.58 o 
  -6  19  11        0.07      -13.07     26.32 o 
  -5  19  11        0.21       32.48     28.21 o 
  -4  19  11        3.66      -12.56     12.56 o 
  -3  19  11       22.65       26.52     12.23 o 
  -2  19  11        1.60       -6.08     18.62 o 
  -1  19  11       22.87       27.81     14.65 o 
   0  19  11       65.90       77.49     16.36 o 
   1  19  11       62.49       48.76     15.01 o 
   2  19  11        9.15       28.37     14.27 o 
   3  19  11        9.02       -4.36     16.08 o 
   4  19  11       12.11        6.53     17.10 o 
   5  19  11        4.08        6.58     18.22 o 
   6  19  11       18.32       30.34     19.65 o 
  -6  20  11       17.88       -9.80     27.96 o 
  -5  20  11        0.43       15.83     28.59 o 
  -4  20  11        9.99       29.56     26.39 o 
  -3  20  11       84.42       82.01     17.12 o 
  -2  20  11        9.24        8.30     14.56 o 
  -1  20  11       71.20       76.70     16.19 o 
   0  20  11        0.21        3.84     13.49 o 
   1  20  11        0.07       -6.05     13.91 o 
   2  20  11        0.99       -2.34     13.65 o 
   3  20  11       19.22       27.79     18.01 o 
   4  20  11        0.21        7.14     22.99 o 
   5  20  11        0.90      -17.08     17.08 o 
  -6  21  11        0.67        2.45     30.78 o 
  -5  21  11       17.12      -26.64     26.64 o 
  -4  21  11       47.89       47.38     20.59 o 
  -3  21  11       13.65        2.94     15.56 o 
  -2  21  11        1.67      -13.34     13.34 o 
  -1  21  11       13.13       22.88     15.49 o 
   0  21  11        0.15      -15.20     15.20 o 
   1  21  11        0.51      -10.87     13.49 o 
   2  21  11        0.11       -9.77     14.01 o 
   3  21  11        0.57      -13.38     16.49 o 
   4  21  11        4.18       27.36     19.12 o 
  -5  22  11       12.66      -12.75     29.90 o 
  -4  22  11        0.88       30.41     21.41 o 
  -3  22  11        0.39       -7.74     14.83 o 
  -2  22  11        0.16       -8.42     14.82 o 
  -1  22  11       39.43       33.53     25.23 o 
   0  22  11        3.21        1.67     14.41 o 
   1  22  11       10.59       17.70     15.17 o 
   2  22  11        2.14       -7.11     14.17 o 
   3  22  11        3.18       -0.35     24.94 o 
   4  22  11        2.86       -9.28     18.90 o 
  -4  23  11       52.18       42.34     33.05 o 
  -3  23  11        6.44       31.69     21.03 o 
  -2  23  11        1.52      -11.08     15.32 o 
  -1  23  11        3.49        4.72     15.32 o 
   0  23  11        0.05      -14.36     14.36 o 
   1  23  11        0.96        6.64     15.55 o 
   2  23  11        0.04        5.00     18.88 o 
   3  23  11        0.01        4.63     19.23 o 
  -2  24  11        2.61       -1.04     16.28 o 
  -1  24  11        2.71        1.69     16.69 o 
   0  24  11       11.07       27.77     17.81 o 
   1  24  11       13.12       10.99     16.67 o 
 -10   0  12       24.72      -13.88     23.75 o 
  -8   0  12       28.86       44.79     22.55 o 
  -6   0  12       24.24       41.38     13.27 o 
  -4   0  12      113.27       60.97     14.33 o 
  -2   0  12       87.48      114.84     37.26 o 
   0   0  12       17.29        7.24     13.19 o 
   2   0  12      166.98      228.37     19.23 o 
   4   0  12       25.64       39.01     20.23 o 
   6   0  12       46.69       42.26     13.88 o 
   8   0  12       12.52       42.03     21.67 o 
 -10   1  12       10.13      -11.36     20.14 o 
  -9   1  12       27.57       20.47     16.98 o 
  -8   1  12       41.17       33.06     16.21 o 
  -7   1  12       43.49       71.64     17.21 o 
  -6   1  12       28.59       39.78      9.43 o 
  -5   1  12      283.51      261.42     15.02 o 
  -4   1  12       11.38       15.48      9.08 o 
  -3   1  12       12.63       10.46      8.74 o 
  -2   1  12       34.71       26.95      9.31 o 
  -1   1  12       54.79       54.90      9.78 o 
   0   1  12       46.05       68.14     10.67 o 
   1   1  12        1.43       -4.56      8.49 o 
   2   1  12       45.42       59.56     11.78 o 
   3   1  12        0.29        5.82      9.52 o 
   4   1  12       81.03       61.07     18.28 o 
   5   1  12       98.99      112.48     11.04 o 
   6   1  12       87.34      127.11     11.53 o 
   7   1  12        7.21       30.20     14.86 o 
   8   1  12        1.06      -13.83     13.83 o 
   9   1  12        0.58        0.74     14.83 o 
 -10   2  12        1.15       18.51     17.89 o 
  -9   2  12        3.53       -6.64     15.25 o 
  -8   2  12       10.84        5.66     18.66 o 
  -7   2  12      151.22      141.34     19.59 o 
  -6   2  12       45.15       60.47     10.18 o 
  -5   2  12       21.80        5.19     10.86 o 
  -4   2  12        1.63       -6.56      8.42 o 
  -3   2  12       60.36       85.03     10.82 o 
  -2   2  12       24.45       10.04      8.53 o 
  -1   2  12      363.34      313.31     15.47 o 
   0   2  12      821.14      840.76     34.26 o 
   1   2  12      240.51      147.40     12.21 o 
   2   2  12       11.63       21.66     10.64 o 
   3   2  12       43.34       74.73     11.72 o 
   4   2  12       23.12       21.40     21.11 o 
   5   2  12       21.86       28.65      9.06 o 
   6   2  12        1.07        7.61      8.59 o 
   7   2  12       14.48       34.56     11.39 o 
   8   2  12        4.24       15.11     15.06 o 
   9   2  12        1.89      -14.82     14.82 o 
 -10   3  12       18.09       30.34     25.70 o 
  -9   3  12       27.82       25.22     17.30 o 
  -8   3  12        5.21        0.55     14.60 o 
  -7   3  12       20.15        6.91     14.41 o 
  -6   3  12      103.99      113.62     11.33 o 
  -5   3  12       62.00       71.33     10.70 o 
  -4   3  12      128.04      122.41     11.70 o 
  -3   3  12       20.50       11.65      8.95 o 
  -2   3  12       11.96       -7.75      7.75 o 
  -1   3  12       16.35       21.86      9.26 o 
   0   3  12      133.64      135.76     11.94 o 
   1   3  12      459.19      492.77     22.16 o 
   2   3  12      136.02       93.98     13.03 o 
   3   3  12        1.06       10.11      9.70 o 
   4   3  12      193.56      201.39     12.71 o 
   5   3  12        6.32       -3.11      8.05 o 
   6   3  12       28.58        8.09      8.58 o 
   7   3  12        0.77        1.78     10.60 o 
   8   3  12       19.63       37.25     15.79 o 
   9   3  12        0.21       22.61     15.85 o 
 -10   4  12       38.17       24.38     25.00 o 
  -9   4  12        1.20       -6.79     22.18 o 
  -8   4  12       31.16        6.13     15.26 o 
  -7   4  12       41.59       20.63     16.10 o 
  -6   4  12       26.33       20.58      9.56 o 
  -5   4  12      147.58      163.14     16.16 o 
  -4   4  12       31.58       20.57      9.35 o 
  -3   4  12      182.20      131.50     12.52 o 
  -2   4  12       62.74       51.86     10.11 o 
  -1   4  12       18.22        6.34     10.42 o 
   0   4  12       15.10       12.07     10.51 o 
   1   4  12      113.85      124.52     16.69 o 
   2   4  12      210.85      247.08     31.30 o 
   3   4  12      132.22      189.69     16.09 o 
   4   4  12       96.63       73.72     10.00 o 
   5   4  12       55.39       27.75      8.81 o 
   6   4  12        7.18       -7.68      7.68 o 
   7   4  12        1.06       -8.39     10.24 o 
   8   4  12       10.71       -0.44     14.73 o 
   9   4  12        0.24       11.79     15.88 o 
 -10   5  12       26.82       14.26     26.32 o 
  -9   5  12        0.07       13.19     24.19 o 
  -8   5  12        1.94      -18.03     18.03 o 
  -7   5  12       17.53       12.13     21.61 o 
  -6   5  12        0.01      -10.71     10.71 o 
  -5   5  12      148.72      112.99     11.71 o 
  -4   5  12       57.00       46.58     10.22 o 
  -3   5  12      448.81      473.00     22.12 o 
  -2   5  12      173.70      189.97     15.42 o 
  -1   5  12        0.44        5.98     10.55 o 
   0   5  12      182.10      214.13     20.63 o 
   1   5  12      151.68      130.49     21.59 o 
   2   5  12       31.82       21.80     12.29 o 
   3   5  12      284.80      291.28     17.50 o 
   4   5  12       20.64       16.94      8.55 o 
   5   5  12        0.15       -6.64      9.57 o 
   6   5  12        4.49       -1.25     14.41 o 
   7   5  12        3.10       19.90     11.48 o 
   8   5  12        0.26      -12.02     14.09 o 
   9   5  12        2.79        5.77     15.74 o 
 -10   6  12       14.08      -20.17     25.57 o 
  -9   6  12       67.60       63.45     29.34 o 
  -8   6  12        0.90       16.90     22.30 o 
  -7   6  12        7.97      -17.47     17.47 o 
  -6   6  12       35.76       34.68     10.91 o 
  -5   6  12        5.54        8.90     10.79 o 
  -4   6  12        8.44       10.10     11.00 o 
  -3   6  12       30.81       37.60     13.42 o 
  -2   6  12      217.77      222.98     17.00 o 
  -1   6  12      581.67      636.89     26.49 o 
   0   6  12       61.39       64.31     12.87 o 
   1   6  12        7.95        6.04     10.65 o 
   2   6  12       16.21       37.90     11.30 o 
   3   6  12       88.88       85.39     12.44 o 
   4   6  12       22.83       28.48      9.24 o 
   5   6  12        4.29       -5.59      9.75 o 
   6   6  12        0.27       -7.66     18.32 o 
   7   6  12        0.15       -5.42     10.98 o 
   8   6  12        2.00      -12.61     12.61 o 
   9   6  12        1.30        0.91     15.37 o 
 -10   7  12        6.08       -8.73     26.01 o 
  -9   7  12        3.86        6.91     25.63 o 
  -8   7  12       16.09       -8.23     21.67 o 
  -7   7  12        3.67       -9.93     21.30 o 
  -6   7  12       25.98       15.57     10.53 o 
  -5   7  12        0.18       -8.90      8.90 o 
  -4   7  12       18.40        5.23     11.93 o 
  -3   7  12       25.14        7.05     11.42 o 
  -2   7  12       65.77       40.17     12.58 o 
  -1   7  12      557.31      565.29     29.58 o 
   0   7  12       18.85       34.85     12.16 o 
   1   7  12      135.44      146.00     14.46 o 
   2   7  12       73.32       43.32     13.19 o 
   3   7  12       11.08       11.93      9.82 o 
   4   7  12       90.13       81.60     10.33 o 
   5   7  12        2.16       -6.65      9.74 o 
   6   7  12        5.74       -6.50     10.77 o 
   7   7  12        3.28       -9.01     11.23 o 
   8   7  12        6.39       14.39     14.16 o 
   9   7  12        0.01        0.35     15.79 o 
 -10   8  12       15.12       57.61     26.95 o 
  -9   8  12        3.38       -9.11     23.31 o 
  -8   8  12       49.68       64.96     27.01 o 
  -7   8  12        0.08       11.62     22.37 o 
  -6   8  12        7.10       -9.91      9.91 o 
  -5   8  12        7.42        4.96     10.78 o 
  -4   8  12        9.52       -8.30     10.96 o 
  -3   8  12       15.34        6.27     11.43 o 
  -2   8  12       44.88       42.10     15.05 o 
  -1   8  12      138.49      151.25     16.31 o 
   0   8  12      183.10      234.84     16.81 o 
   1   8  12       35.76       47.02     17.16 o 
   2   8  12      269.99      267.21     18.35 o 
   3   8  12        0.38       -7.75      7.75 o 
   4   8  12        0.10       11.07      8.45 o 
   5   8  12        6.24       16.84     11.27 o 
   6   8  12        9.75       -0.11     10.83 o 
   7   8  12       46.00       57.25     13.86 o 
   8   8  12        4.08       -9.94     14.68 o 
   9   8  12        0.92       13.73     28.59 o 
 -10   9  12        7.20       25.19     27.58 o 
  -9   9  12       24.10        4.02     25.63 o 
  -8   9  12       15.82       33.61     26.45 o 
  -7   9  12        2.87      -14.45     21.24 o 
  -6   9  12       39.36       69.04     12.80 o 
  -5   9  12       12.12        1.60     10.90 o 
  -4   9  12        7.74       -2.76     10.88 o 
  -3   9  12       80.68       69.65     17.42 o 
  -2   9  12        5.31        9.30     11.27 o 
  -1   9  12      167.89      170.55     16.30 o 
   0   9  12       88.06      108.25     14.35 o 
   1   9  12        0.44       16.36     11.50 o 
   2   9  12      109.17      161.14     16.08 o 
   3   9  12        0.02        1.19      8.56 o 
   4   9  12       33.49       65.26     10.65 o 
   5   9  12       34.79       21.48     12.07 o 
   6   9  12        0.55        4.89     11.32 o 
   7   9  12       27.40       30.76     16.09 o 
   8   9  12        0.40       33.46     16.87 o 
  -9  10  12        0.46      -13.13     25.82 o 
  -8  10  12        0.18      -15.20     22.18 o 
  -7  10  12        6.40       -0.19     24.56 o 
  -6  10  12        0.01        7.18     27.17 o 
  -5  10  12       36.57       30.85     11.64 o 
  -4  10  12       74.21       39.88     12.66 o 
  -3  10  12       28.83       24.70     11.98 o 
  -2  10  12      181.33      181.41     19.11 o 
  -1  10  12       10.17       -0.01     11.27 o 
   0  10  12       84.83      109.43     17.79 o 
   1  10  12        0.00       -2.73     14.09 o 
   2  10  12      215.64      238.39     14.87 o 
   3  10  12        0.24       -0.69      8.99 o 
   4  10  12       12.76       18.09      9.60 o 
   5  10  12        0.19        2.10     15.29 o 
   6  10  12        0.94       -8.70     12.30 o 
   7  10  12        0.51      -14.61     14.61 o 
   8  10  12       11.27       36.74     17.85 o 
  -9  11  12       38.13       52.21     28.33 o 
  -8  11  12       44.51       62.57     28.96 o 
  -7  11  12      117.86      105.67     30.16 o 
  -6  11  12       58.71       69.99     17.27 o 
  -5  11  12       40.57       34.53     12.70 o 
  -4  11  12        7.07       -0.06     10.96 o 
  -3  11  12        5.35       25.56     12.08 o 
  -2  11  12      169.91      120.25     15.50 o 
  -1  11  12      114.86      123.94     15.60 o 
   0  11  12        0.34      -10.23     10.23 o 
   1  11  12       64.49       70.22     13.50 o 
   2  11  12        0.21       -2.51      9.46 o 
   3  11  12       64.07       84.30     11.52 o 
   4  11  12       29.60       16.46     12.06 o 
   5  11  12       12.14        7.13     11.79 o 
   6  11  12       56.58       73.99     18.77 o 
   7  11  12        0.01       43.23     17.71 o 
   8  11  12        0.03      -15.51     15.51 o 
  -9  12  12        0.90        9.93     27.89 o 
  -8  12  12       31.54       68.29     28.77 o 
  -7  12  12        5.46        4.96     26.07 o 
  -6  12  12        7.43       21.29     29.12 o 
  -5  12  12        4.08       13.81     11.94 o 
  -4  12  12       12.07       13.13     11.84 o 
  -3  12  12       45.45       46.41     13.27 o 
  -2  12  12        4.87       19.51     12.40 o 
  -1  12  12        4.55       11.28     11.76 o 
   0  12  12        6.36       25.61     11.96 o 
   1  12  12      113.49      101.15     15.04 o 
   2  12  12        4.25        4.94     10.94 o 
   3  12  12       43.02       38.67     11.12 o 
   4  12  12        1.05      -11.09     11.73 o 
   5  12  12        9.29       41.42     13.85 o 
   6  12  12        1.73        4.60     25.60 o 
   7  12  12       14.90        1.98     17.49 o 
   8  12  12        2.51       14.19     17.61 o 
  -9  13  12        0.99       51.33     30.66 o 
  -8  13  12        0.07      -24.06     24.06 o 
  -7  13  12       16.72       13.38     25.26 o 
  -6  13  12        1.44        1.95     22.05 o 
  -5  13  12       32.92       55.93     13.78 o 
  -4  13  12      144.52      149.50     16.54 o 
  -3  13  12      158.68      155.93     17.36 o 
  -2  13  12      199.61      200.01     18.24 o 
  -1  13  12       23.72        1.79     12.21 o 
   0  13  12      186.52      175.29     17.28 o 
   1  13  12       35.36       37.88     11.19 o 
   2  13  12       75.28      125.22     14.02 o 
   3  13  12        0.03       13.85     10.12 o 
   4  13  12        1.25        1.70     11.67 o 
   5  13  12       12.63        3.16     15.77 o 
   6  13  12       16.04        0.66     29.43 o 
   7  13  12        3.43        8.54     17.45 o 
  -8  14  12        0.04        0.88     26.01 o 
  -7  14  12       32.64       50.45     28.08 o 
  -6  14  12       14.21       38.07     26.58 o 
  -5  14  12        0.03       -1.50     12.06 o 
  -4  14  12        0.07       11.71     13.37 o 
  -3  14  12       33.96       41.42     14.02 o 
  -2  14  12       14.26       -0.68     12.90 o 
  -1  14  12        0.39      -11.70     11.70 o 
   0  14  12       34.64       17.09     12.78 o 
   1  14  12        9.96       10.42     10.25 o 
   2  14  12      104.48      104.96     13.35 o 
   3  14  12      172.01      204.79     26.51 o 
   4  14  12       54.14       50.97     24.22 o 
   5  14  12        1.55        1.03     15.76 o 
   6  14  12        1.68       -6.17     22.05 o 
   7  14  12        3.89        0.25     17.18 o 
  -8  15  12       14.50        2.26     27.52 o 
  -7  15  12        6.15      -18.78     24.38 o 
  -6  15  12        0.52      -20.42     20.42 o 
  -5  15  12       19.44        6.61     16.07 o 
  -4  15  12        0.43      -11.75     11.75 o 
  -3  15  12      185.38      225.00     19.47 o 
  -2  15  12       16.27       -4.52     11.90 o 
  -1  15  12        5.67        1.53     12.07 o 
   0  15  12       71.19       47.67     12.08 o 
   1  15  12       12.43       34.70     11.10 o 
   2  15  12       53.46       85.03     12.53 o 
   3  15  12        0.69        9.32     12.72 o 
   4  15  12       44.35       36.88     18.50 o 
   5  15  12       17.96       10.30     17.49 o 
   6  15  12        3.54       14.26     17.72 o 
   7  15  12        0.21      -13.08     17.23 o 
  -8  16  12       24.02      -14.58     27.39 o 
  -7  16  12        5.68        6.91     26.58 o 
  -6  16  12        8.64       13.00     26.14 o 
  -5  16  12        0.85        7.32     17.86 o 
  -4  16  12        2.12        0.34     19.89 o 
  -3  16  12        9.09        6.33     13.58 o 
  -2  16  12       17.59       21.46     12.84 o 
  -1  16  12       49.68       52.36     11.65 o 
   0  16  12       14.56       12.09     10.43 o 
   1  16  12       15.04       19.31     13.87 o 
   2  16  12       38.34       45.34     14.47 o 
   3  16  12        2.02      -12.25     12.25 o 
   4  16  12        0.01       28.27     18.22 o 
   5  16  12        4.51       14.03     17.70 o 
   6  16  12        0.16        0.58     18.02 o 
  -7  17  12        2.03      -27.08     27.08 o 
  -6  17  12       16.46       31.73     26.95 o 
  -5  17  12       16.78       28.62     29.34 o 
  -4  17  12      164.57      210.38     20.20 o 
  -3  17  12        0.04        7.67     13.72 o 
  -2  17  12       22.79       25.98     11.27 o 
  -1  17  12       53.25       58.73     15.41 o 
   0  17  12       31.65       47.97     15.12 o 
   1  17  12        0.79        4.28     14.40 o 
   2  17  12       11.92       16.18     13.66 o 
   3  17  12       25.14       -9.15     16.79 o 
   4  17  12        4.61       10.21     30.28 o 
   5  17  12        0.30       21.66     18.86 o 
   6  17  12        0.20        8.61     17.89 o 
  -7  18  12        0.51      -26.39     26.39 o 
  -6  18  12        5.71        2.07     28.33 o 
  -5  18  12       26.63       14.76     27.64 o 
  -4  18  12       90.27       93.04     17.43 o 
  -3  18  12       14.85       12.19     14.57 o 
  -2  18  12       12.95        4.20     14.63 o 
  -1  18  12       43.38       33.25     14.62 o 
   0  18  12       20.85       28.74     13.80 o 
   1  18  12        2.08       16.49     13.81 o 
   2  18  12       48.15       45.29     17.27 o 
   3  18  12        4.44       -6.55     16.50 o 
   4  18  12        0.40      -18.56     18.56 o 
   5  18  12        0.46       -4.59     17.71 o 
   6  18  12        1.20       -9.18     17.78 o 
  -6  19  12        0.22      -15.14     24.94 o 
  -5  19  12        0.86        0.82     28.21 o 
  -4  19  12       26.62       11.73     14.68 o 
  -3  19  12       22.09       -1.53     13.91 o 
  -2  19  12        4.30       -0.71     15.35 o 
  -1  19  12       28.82       40.52     15.72 o 
   0  19  12        0.37        0.47     13.76 o 
   1  19  12        2.77        9.55     13.64 o 
   2  19  12        4.28       35.70     14.75 o 
   3  19  12        0.29      -14.10     15.42 o 
   4  19  12        4.27        3.50     18.38 o 
   5  19  12       16.42       16.19     18.61 o 
  -6  20  12       11.06       -2.89     29.97 o 
  -5  20  12        0.01       44.04     30.85 o 
  -4  20  12       53.03       62.79     21.67 o 
  -3  20  12        8.35        6.58     14.71 o 
  -2  20  12       24.47       20.34     15.14 o 
  -1  20  12        0.46       -6.79     14.16 o 
   0  20  12        6.64        7.93     14.98 o 
   1  20  12        2.69       14.72     14.64 o 
   2  20  12        2.57      -12.91     12.91 o 
   3  20  12        1.64       15.76     25.26 o 
   4  20  12        1.08       -0.70     17.56 o 
  -5  21  12        0.42       -0.44     28.90 o 
  -4  21  12        3.37       21.95     23.12 o 
  -3  21  12        0.18        0.81     15.57 o 
  -2  21  12        0.36       -9.18     14.34 o 
  -1  21  12        6.78        6.49     15.99 o 
   0  21  12       33.56       47.88     16.56 o 
   1  21  12        4.42        5.26     14.76 o 
   2  21  12        0.54      -17.59     17.59 o 
   3  21  12        5.52       11.41     19.07 o 
   4  21  12        6.78        5.83     20.03 o 
  -4  22  12        0.22        8.29     29.90 o 
  -3  22  12        2.68       30.20     24.36 o 
  -2  22  12       11.72       18.44     15.91 o 
  -1  22  12        0.03      -14.70     14.70 o 
   0  22  12        0.14       15.10     15.98 o 
   1  22  12        6.21        3.59     15.74 o 
   2  22  12        0.37      -24.09     24.09 o 
   3  22  12       15.69       25.70     21.16 o 
  -2  23  12        7.65        8.09     16.34 o 
  -1  23  12       13.63       30.96     17.43 o 
   0  23  12       27.89        2.08     16.44 o 
   1  23  12        0.03        1.79     16.26 o 
  -9   0  13      204.54      306.78     39.01 o 
  -7   0  13      137.80      170.95     30.16 o 
  -5   0  13       14.14        7.64     13.28 o 
  -3   0  13       96.72       68.97     16.54 o 
  -1   0  13        4.26      -13.04     13.04 o 
   1   0  13      806.50     1011.97     38.65 o 
   3   0  13       49.33       12.63     20.36 o 
   5   0  13       30.86       37.36     14.16 o 
   7   0  13       12.33       24.13     22.99 o 
   9   0  13        0.07       14.64     21.86 o 
 -10   1  13        2.36        6.54     19.41 o 
  -9   1  13        4.58       -6.84     16.53 o 
  -8   1  13        1.99      -11.17     18.85 o 
  -7   1  13        7.37       13.63     15.27 o 
  -6   1  13       29.71       40.75     10.06 o 
  -5   1  13       12.89       17.11      9.53 o 
  -4   1  13       23.07       25.34     10.15 o 
  -3   1  13       24.98       23.86     10.40 o 
  -2   1  13      189.17      180.94     13.70 o 
  -1   1  13      142.78      142.85     13.15 o 
   0   1  13       27.67       25.99      9.77 o 
   1   1  13       67.49       36.05     11.30 o 
   2   1  13       69.39       64.47     12.35 o 
   3   1  13       49.31       43.00     19.29 o 
   4   1  13        1.64        0.98     13.61 o 
   5   1  13       60.97       61.65     10.62 o 
   6   1  13       22.00       37.66     10.48 o 
   7   1  13       38.84       59.06     17.59 o 
   8   1  13        3.71       35.03     16.10 o 
   9   1  13        3.53       19.54     15.79 o 
 -10   2  13       18.16       41.12     21.86 o 
  -9   2  13       13.71       33.94     18.21 o 
  -8   2  13       14.24       16.65     20.36 o 
  -7   2  13       81.60       66.90     17.78 o 
  -6   2  13        4.64       15.21      9.32 o 
  -5   2  13       10.10       17.03      9.82 o 
  -4   2  13       27.97       13.56      9.68 o 
  -3   2  13      446.09      534.63     21.43 o 
  -2   2  13       58.83       26.48     10.03 o 
  -1   2  13        6.48       -4.95      9.38 o 
   0   2  13        2.96       -8.75      8.75 o 
   1   2  13        3.44       -8.52     10.04 o 
   2   2  13      115.51      127.14     14.20 o 
   3   2  13       11.74       -6.64     10.16 o 
   4   2  13        1.26       13.26     13.94 o 
   5   2  13        3.20       -6.08      8.40 o 
   6   2  13       13.49       11.61      9.37 o 
   7   2  13        0.54        1.45     11.19 o 
   8   2  13        3.56       31.85     17.09 o 
   9   2  13        1.05       18.15     16.30 o 
 -10   3  13       11.10       -0.19     25.44 o 
  -9   3  13        0.23        1.54     16.53 o 
  -8   3  13        8.55       33.49     16.62 o 
  -7   3  13        1.02      -13.88     13.88 o 
  -6   3  13       94.37      104.86     11.92 o 
  -5   3  13        0.08       -2.67      9.98 o 
  -4   3  13      119.01       98.36     11.96 o 
  -3   3  13      206.69      247.35     15.57 o 
  -2   3  13       86.87       92.76     11.86 o 
  -1   3  13      164.87      161.49     13.38 o 
   0   3  13       16.94       -9.84     10.40 o 
   1   3  13       35.05       34.99     12.65 o 
   2   3  13        0.04       -9.97      9.97 o 
   3   3  13       50.40       30.86     10.88 o 
   4   3  13       33.72       49.42     11.62 o 
   5   3  13        0.06       -8.16      8.16 o 
   6   3  13        9.95       -1.10     11.27 o 
   7   3  13        1.35       -8.60     11.28 o 
   8   3  13        1.28       -0.19     15.84 o 
   9   3  13        0.05        9.42     45.52 o 
 -10   4  13        0.01       -4.15     25.26 o 
  -9   4  13       14.46       46.62     26.14 o 
  -8   4  13        9.13       21.67     19.92 o 
  -7   4  13        3.83      -13.84     13.84 o 
  -6   4  13       85.98       84.67     12.00 o 
  -5   4  13        5.83        9.04      9.98 o 
  -4   4  13      147.45      204.59     14.79 o 
  -3   4  13      412.35      432.42     19.51 o 
  -2   4  13       24.82       35.60     10.61 o 
  -1   4  13      292.54      229.47     17.92 o 
   0   4  13        0.61        8.77     10.54 o 
   1   4  13      135.68      143.32     15.63 o 
   2   4  13       50.44       17.41     11.46 o 
   3   4  13       38.17       18.81     10.92 o 
   4   4  13        9.55        2.84      8.47 o 
   5   4  13       63.57       44.40     12.17 o 
   6   4  13       10.14       -9.53     18.13 o 
   7   4  13        0.91       -8.28     11.49 o 
   8   4  13        0.30       -6.07     27.99 o 
   9   4  13        0.49       13.74     17.26 o 
 -10   5  13       35.71       45.05     28.59 o 
  -9   5  13        0.02       57.49     27.33 o 
  -8   5  13        1.25      -22.62     22.62 o 
  -7   5  13       30.54       -8.04     22.49 o 
  -6   5  13        6.89        6.74     10.87 o 
  -5   5  13       34.71       28.10     11.44 o 
  -4   5  13      365.16      377.87     34.70 o 
  -3   5  13       26.56       18.34     11.86 o 
  -2   5  13       28.91       25.21     16.94 o 
  -1   5  13       32.15       37.22     12.30 o 
   0   5  13      181.40      210.34     16.56 o 
   1   5  13      231.22      218.91     17.58 o 
   2   5  13       17.94       38.26     18.61 o 
   3   5  13        0.09        9.83     12.18 o 
   4   5  13        0.20       -4.69      8.08 o 
   5   5  13        3.78        4.52     10.52 o 
   6   5  13        1.98       -5.99     11.23 o 
   7   5  13        0.18       11.48     12.26 o 
   8   5  13        6.99      -14.88     14.88 o 
 -10   6  13       29.85       28.77     28.08 o 
  -9   6  13        2.85      -21.55     21.55 o 
  -8   6  13        0.06      -19.60     19.60 o 
  -7   6  13       71.76       66.72     26.20 o 
  -6   6  13        7.76       -1.17     12.50 o 
  -5   6  13       15.90       15.68     11.44 o 
  -4   6  13       33.92       42.27     12.50 o 
  -3   6  13       80.75       75.73     13.39 o 
  -2   6  13      438.23      475.94     24.14 o 
  -1   6  13       44.72       48.27     13.03 o 
   0   6  13        7.21      -12.26     12.26 o 
   1   6  13       40.98       63.55     13.47 o 
   2   6  13        0.03       -7.06     10.75 o 
   3   6  13        0.00       -2.10     10.08 o 
   4   6  13        0.16       -2.32      9.83 o 
   5   6  13        9.84       18.99     15.92 o 
   6   6  13        4.11      -10.71     10.71 o 
   7   6  13        0.22       -0.38     15.49 o 
   8   6  13        1.71        9.99     17.01 o 
 -10   7  13        0.70       -7.04     25.32 o 
  -9   7  13        0.27      -24.82     24.82 o 
  -8   7  13       21.95       13.76     25.00 o 
  -7   7  13        0.18       -5.03     24.38 o 
  -6   7  13       21.37       38.77     12.15 o 
  -5   7  13        1.34        5.08     10.58 o 
  -4   7  13       84.06       92.86     15.21 o 
  -3   7  13       55.20       72.71     13.30 o 
  -2   7  13       14.35       21.93     11.99 o 
  -1   7  13        3.52       -4.66     12.87 o 
   0   7  13      140.95      118.42     15.09 o 
   1   7  13       52.26       45.46     12.49 o 
   2   7  13       17.13        6.24     15.32 o 
   3   7  13        0.52       -7.86     10.21 o 
   4   7  13       37.59       26.07     11.66 o 
   5   7  13       13.25       -8.58     11.08 o 
   6   7  13        3.04      -14.14     14.14 o 
   7   7  13        6.04       10.08     13.28 o 
   8   7  13        3.28       41.20     17.54 o 
  -9   8  13        0.91       -3.58     24.25 o 
  -8   8  13        4.68      -21.99     21.99 o 
  -7   8  13       98.00      109.25     31.04 o 
  -6   8  13       65.72       90.56     18.79 o 
  -5   8  13       58.45       56.82     13.00 o 
  -4   8  13        0.01       -9.20     10.57 o 
  -3   8  13        2.03      -11.93     11.93 o 
  -2   8  13      165.20      140.67     15.83 o 
  -1   8  13       60.24       59.64     13.89 o 
   0   8  13        5.42       40.56     16.98 o 
   1   8  13      395.40      400.90     21.77 o 
   2   8  13       37.05       62.82     13.15 o 
   3   8  13        3.47       -8.05      8.05 o 
   4   8  13        0.00       -3.67      9.98 o 
   5   8  13        0.93        6.40     11.45 o 
   6   8  13        0.97       -2.35     12.14 o 
   7   8  13        0.36        4.37     16.10 o 
   8   8  13        0.00       -4.72     15.95 o 
  -9   9  13       15.68       41.84     26.95 o 
  -8   9  13        5.94      -25.38     25.38 o 
  -7   9  13        7.73       19.73     26.01 o 
  -6   9  13        1.92        3.59     14.56 o 
  -5   9  13      100.85       81.24     14.44 o 
  -4   9  13       17.56       -6.53     11.05 o 
  -3   9  13       13.42       -1.90     10.84 o 
  -2   9  13        2.95      -11.12     11.12 o 
  -1   9  13       13.20       43.27     15.76 o 
   0   9  13      149.54      205.98     17.29 o 
   1   9  13       35.25       56.61     13.83 o 
   2   9  13       59.22       92.70     20.62 o 
   3   9  13       10.08       -8.86      8.86 o 
   4   9  13       50.84       36.26     12.25 o 
   5   9  13        5.66        4.29     11.82 o 
   6   9  13       11.76       23.49     19.36 o 
   7   9  13        9.01       31.26     17.50 o 
   8   9  13        0.15       22.57     33.14 o 
  -9  10  13       27.11       62.95     30.28 o 
  -8  10  13        5.79       28.71     27.45 o 
  -7  10  13        6.28       19.79     26.76 o 
  -6  10  13       66.26       79.34     30.31 o 
  -5  10  13       17.48       23.07     12.72 o 
  -4  10  13       24.34       12.28     14.83 o 
  -3  10  13       69.63       78.92     14.30 o 
  -2  10  13        0.26      -10.51     10.51 o 
  -1  10  13       50.16       27.44     12.93 o 
   0  10  13       71.58       75.18     13.77 o 
   1  10  13       98.53      120.94     15.23 o 
   2  10  13        4.76       -1.82     15.46 o 
   3  10  13        8.25       -1.38      9.72 o 
   4  10  13        6.33       -0.16     11.24 o 
   5  10  13        8.73       -2.02     12.03 o 
   6  10  13        1.21        3.50     16.41 o 
   7  10  13        5.64       15.66     25.38 o 
   8  10  13        2.93        9.84     34.11 o 
  -9  11  13        0.18        1.76     28.27 o 
  -8  11  13        0.08      -16.71     26.20 o 
  -7  11  13        0.08       -2.70     25.38 o 
  -6  11  13       53.95       18.97     26.01 o 
  -5  11  13        9.38       18.98     16.88 o 
  -4  11  13       42.43       45.27     13.65 o 
  -3  11  13       19.62       21.83     12.97 o 
  -2  11  13       33.74       36.76     15.41 o 
  -1  11  13      136.93      131.51     16.35 o 
   0  11  13       20.51        7.10     12.56 o 
   1  11  13        7.83       17.16     12.39 o 
   2  11  13        0.02       -5.86      9.46 o 
   3  11  13       73.61      104.77     13.08 o 
   4  11  13       11.53       28.13     18.23 o 
   5  11  13       19.62       34.74     16.91 o 
   6  11  13        9.23       -3.86     16.63 o 
   7  11  13        0.25       18.06     17.61 o 
  -8  12  13        3.33      -14.26     25.70 o 
  -7  12  13       35.37       76.96     30.03 o 
  -6  12  13        2.44      -19.66     22.74 o 
  -5  12  13      104.81      144.36     19.57 o 
  -4  12  13       22.20        8.44     12.86 o 
  -3  12  13       17.06       12.06     13.11 o 
  -2  12  13        8.34      -11.43     11.43 o 
  -1  12  13       29.33       38.99     13.73 o 
   0  12  13       24.61       32.58     13.67 o 
   1  12  13       34.66       22.25     13.57 o 
   2  12  13      143.40      125.32     14.01 o 
   3  12  13       25.22       34.88     11.36 o 
   4  12  13        1.61        0.22     16.07 o 
   5  12  13        0.28       13.80     16.61 o 
   6  12  13        3.88       30.02     17.88 o 
   7  12  13        0.04      -13.19     16.83 o 
  -8  13  13        0.25       37.13     30.03 o 
  -7  13  13        0.81        6.16     26.14 o 
  -6  13  13        9.25       14.45     26.32 o 
  -5  13  13       69.31       66.97     15.28 o 
  -4  13  13       13.50       30.34     13.99 o 
  -3  13  13       27.80       11.72     13.50 o 
  -2  13  13        0.26        7.22     13.15 o 
  -1  13  13       97.81      149.77     16.94 o 
   0  13  13        0.24       -1.48     13.15 o 
   1  13  13        0.11       12.13     10.32 o 
   2  13  13       35.88       22.77     11.31 o 
   3  13  13        7.93       -3.84     13.10 o 
   4  13  13       12.78       24.00     30.88 o 
   5  13  13        9.27        8.56     16.60 o 
   6  13  13        2.67      -15.81     17.52 o 
   7  13  13        5.49        8.07     17.49 o 
  -8  14  13        1.01      -25.63     27.14 o 
  -7  14  13        8.17        2.83     27.71 o 
  -6  14  13       13.97       21.67     27.01 o 
  -5  14  13        0.01       -2.45     20.29 o 
  -4  14  13      328.77      395.83     24.74 o 
  -3  14  13        1.24        5.88     13.18 o 
  -2  14  13       55.53       63.49     15.16 o 
  -1  14  13       27.44        1.58     12.71 o 
   0  14  13       98.06      114.36     19.42 o 
   1  14  13       17.29       -7.82     10.38 o 
   2  14  13        1.39        3.47     13.04 o 
   3  14  13        4.04       -0.27     12.27 o 
   4  14  13        1.43        1.32     17.31 o 
   5  14  13        0.00       31.56     17.63 o 
   6  14  13        4.03      -12.69     17.06 o 
   7  14  13        0.02      -17.25     17.25 o 
  -7  15  13       13.62       20.17     28.77 o 
  -6  15  13        0.58      -15.52     23.43 o 
  -5  15  13       31.29       52.21     19.29 o 
  -4  15  13        0.22       -2.37     13.63 o 
  -3  15  13       15.03       16.90     13.78 o 
  -2  15  13        2.09       12.35     15.41 o 
  -1  15  13        6.05       10.90     14.17 o 
   0  15  13       14.76       26.00     14.57 o 
   1  15  13        7.20       26.05     17.42 o 
   2  15  13        9.03       15.02     13.17 o 
   3  15  13        0.96       15.72     17.47 o 
   4  15  13       58.31       58.32     19.88 o 
   5  15  13        4.75      -15.92     15.92 o 
   6  15  13        0.05        2.87     17.60 o 
  -7  16  13       11.10      -19.92     25.13 o 
  -6  16  13        8.99       36.25     29.15 o 
  -5  16  13       39.39       48.00     28.18 o 
  -4  16  13        5.21       -1.17     13.86 o 
  -3  16  13       29.07       -2.75     13.17 o 
  -2  16  13       49.06       43.19     17.01 o 
  -1  16  13       21.87       24.00     14.62 o 
   0  16  13       11.86       41.67     22.99 o 
   1  16  13        0.65        4.04     13.41 o 
   2  16  13        1.45        1.30     13.16 o 
   3  16  13       39.83       40.72     17.98 o 
   4  16  13        3.07       33.40     18.72 o 
   5  16  13        2.69        3.36     17.94 o 
   6  16  13        0.72        1.05     18.60 o 
  -7  17  13        0.36       -2.01     28.84 o 
  -6  17  13        0.42      -27.20     27.45 o 
  -5  17  13       31.08       12.31     26.76 o 
  -4  17  13        2.33       25.77     15.84 o 
  -3  17  13        5.33      -13.17     13.17 o 
  -2  17  13        1.98       -8.37     12.91 o 
  -1  17  13       33.22       33.81     15.47 o 
   0  17  13        2.12       21.17     14.04 o 
   1  17  13        1.80       11.16     13.78 o 
   2  17  13        0.59        0.98     13.99 o 
   3  17  13       14.70       35.72     18.90 o 
   4  17  13        1.30        2.52     18.17 o 
   5  17  13        9.43        4.17     18.92 o 
  -6  18  13       19.61       47.50     29.34 o 
  -5  18  13        9.09       25.63     30.66 o 
  -4  18  13        0.18        9.38     14.91 o 
  -3  18  13        0.75       -5.12     13.01 o 
  -2  18  13        0.01      -13.81     13.81 o 
  -1  18  13        0.15       -9.59     12.64 o 
   0  18  13        1.02        4.99     13.14 o 
   1  18  13        0.00        1.31     13.36 o 
   2  18  13        2.05      -13.14     13.14 o 
   3  18  13        2.92       -5.60     16.75 o 
   4  18  13        0.19       -9.51     18.41 o 
   5  18  13        2.12       14.98     19.16 o 
  -5  19  13       31.73       51.77     31.85 o 
  -4  19  13        4.08        2.28     19.29 o 
  -3  19  13        7.98        0.33     15.17 o 
  -2  19  13        3.97      -13.26     13.26 o 
  -1  19  13        0.00      -13.44     13.44 o 
   0  19  13        0.44      -12.05     14.43 o 
   1  19  13        0.47       10.14     14.79 o 
   2  19  13        0.13       -2.45     17.86 o 
   3  19  13        9.52       19.11     19.74 o 
   4  19  13       24.57       60.06     21.83 o 
  -5  20  13        0.30      -16.59     28.90 o 
  -4  20  13        0.15       -0.46     19.22 o 
  -3  20  13        2.49      -14.44     14.44 o 
  -2  20  13        0.02      -14.89     14.89 o 
  -1  20  13       18.06        0.79     15.31 o 
   0  20  13        2.48        2.03     14.51 o 
   1  20  13        1.24       -3.93     14.38 o 
   2  20  13       11.48        7.24     19.19 o 
   3  20  13        0.57       31.75     18.50 o 
  -4  21  13        0.38      -14.74     17.85 o 
  -3  21  13        4.06       11.93     16.58 o 
  -2  21  13        8.68       -0.84     15.16 o 
  -1  21  13       11.79        6.81     15.79 o 
   0  21  13        4.95       32.66     16.07 o 
   1  21  13        1.36        0.84     15.68 o 
   2  21  13        2.15       17.24     19.44 o 
  -2  22  13        6.65       29.09     23.22 o 
  -1  22  13        0.62       -3.18     14.89 o 
   0  22  13        0.06        8.67     16.86 o 
   1  22  13        8.90       16.16     16.72 o 
 -10   0  14        4.17      -22.99     22.99 o 
  -8   0  14        1.16        4.08     23.31 o 
  -6   0  14      218.39      295.94     61.04 o 
  -4   0  14      207.71      266.54     23.11 o 
  -2   0  14        0.00       -0.76     12.35 o 
   0   0  14       23.74        4.64     26.58 o 
   2   0  14       37.38       66.11     15.19 o 
   4   0  14        2.14       26.14     21.67 o 
   6   0  14       30.39       43.45     15.05 o 
   8   0  14       16.93       39.77     25.32 o 
 -10   1  14        6.31        0.86     18.28 o 
  -9   1  14        6.76       36.58     29.43 o 
  -8   1  14        6.27      -17.56     17.56 o 
  -7   1  14        5.92        5.28     16.47 o 
  -6   1  14        0.22       11.53     21.41 o 
  -5   1  14       95.05      117.38     13.03 o 
  -4   1  14       44.81       50.69     11.76 o 
  -3   1  14       16.54       21.69     10.53 o 
  -2   1  14        6.76       -3.14      9.39 o 
  -1   1  14       10.66        7.06      9.53 o 
   0   1  14       14.43        0.43      9.46 o 
   1   1  14        5.36        0.68      9.22 o 
   2   1  14       11.14       -1.09     10.80 o 
   3   1  14       32.73       49.22     16.42 o 
   4   1  14       18.53       51.40     16.41 o 
   5   1  14       76.49      114.87     12.50 o 
   6   1  14        0.43       24.69     18.70 o 
   7   1  14        1.83       25.59     16.47 o 
   8   1  14        1.30       19.78     32.10 o 
  -9   2  14        1.56       -0.67     18.23 o 
  -8   2  14       21.82       13.01     16.83 o 
  -7   2  14        9.25       35.13     17.27 o 
  -6   2  14        9.39        3.51     10.53 o 
  -5   2  14       13.27       28.43     12.75 o 
  -4   2  14        0.17       -6.72      9.83 o 
  -3   2  14        9.97        8.33     11.10 o 
  -2   2  14        7.80       -0.24      9.25 o 
  -1   2  14        0.83       -9.02      9.02 o 
   0   2  14       77.08       96.70     12.10 o 
   1   2  14       84.90       54.76     13.44 o 
   2   2  14      103.80      112.93     19.45 o 
   3   2  14        0.02       -4.87     10.67 o 
   4   2  14        0.01        2.07     14.67 o 
   5   2  14       10.25       13.28     10.97 o 
   6   2  14        7.08       -0.66     11.67 o 
   7   2  14        4.20       -8.73     15.54 o 
   8   2  14        0.22      -12.25     26.89 o 
  -9   3  14       49.05       53.20     20.12 o 
  -8   3  14        1.64        3.78     16.73 o 
  -7   3  14        0.90      -11.89     15.01 o 
  -6   3  14        0.11       -1.36     10.04 o 
  -5   3  14       30.62       18.56     10.07 o 
  -4   3  14      200.92      218.38     15.59 o 
  -3   3  14       82.28       90.93     12.40 o 
  -2   3  14       30.74       35.20     10.67 o 
  -1   3  14        0.97       -5.85      9.11 o 
   0   3  14      125.21       68.15     13.08 o 
   1   3  14        0.21      -10.55     10.55 o 
   2   3  14        9.46        6.04     10.71 o 
   3   3  14        0.46       -9.68      9.68 o 
   4   3  14        3.83       -1.64     14.43 o 
   5   3  14        1.43       11.55      9.48 o 
   6   3  14       27.73       43.64     19.56 o 
   7   3  14        0.15        1.95     16.34 o 
   8   3  14        0.01        0.07     17.20 o 
  -9   4  14        6.85      -15.77     24.19 o 
  -8   4  14       32.81       43.04     27.71 o 
  -7   4  14       35.66       51.71     31.51 o 
  -6   4  14       20.27        7.66     10.19 o 
  -5   4  14        0.14        2.40      9.79 o 
  -4   4  14       41.88       46.52     11.41 o 
  -3   4  14        4.10        7.63     10.02 o 
  -2   4  14        2.10       11.59     11.55 o 
  -1   4  14        0.14       -4.30     12.16 o 
   0   4  14       21.61       -9.61     10.90 o 
   1   4  14       14.77       50.04     12.94 o 
   2   4  14        1.08       -3.39     10.92 o 
   3   4  14        0.61       21.91     10.87 o 
   4   4  14        0.31        1.28     11.25 o 
   5   4  14        4.04       -3.46     11.24 o 
   6   4  14        2.01        3.99     11.70 o 
   7   4  14        0.66        2.34     15.42 o 
   8   4  14        0.88       23.19     17.56 o 
  -9   5  14        0.88       -0.94     25.26 o 
  -8   5  14       17.60       13.76     25.19 o 
  -7   5  14       65.17       52.84     27.33 o 
  -6   5  14        1.40        5.28     10.76 o 
  -5   5  14       18.92       48.23     13.27 o 
  -4   5  14       14.52       11.19     11.58 o 
  -3   5  14        3.14        6.07     11.79 o 
  -2   5  14        0.27       -8.77     11.06 o 
  -1   5  14        0.59       -9.52     10.85 o 
   0   5  14        2.96      -13.59     13.59 o 
   1   5  14        5.20      -10.64     13.16 o 
   2   5  14        2.20      -10.48     11.10 o 
   3   5  14        5.48        6.08     10.75 o 
   4   5  14        2.70       -6.94     10.79 o 
   5   5  14       32.13       44.19     13.45 o 
   6   5  14        0.19       11.60     12.08 o 
   7   5  14       10.74        0.17     13.12 o 
   8   5  14        0.00       32.04     25.44 o 
  -9   6  14       32.74       44.92     30.09 o 
  -8   6  14        3.90        1.13     25.51 o 
  -7   6  14        6.64      -23.25     23.25 o 
  -6   6  14        3.85       -2.69     14.83 o 
  -5   6  14        0.35       -9.74     16.48 o 
  -4   6  14       15.16       21.13     13.84 o 
  -3   6  14       89.97       95.41     14.97 o 
  -2   6  14        0.50       -7.86     11.94 o 
  -1   6  14       10.22        1.18     10.46 o 
   0   6  14        8.73      -10.05     10.05 o 
   1   6  14        4.78       -8.40     11.49 o 
   2   6  14        5.59        1.53     11.41 o 
   3   6  14        0.85       -2.06     10.97 o 
   4   6  14       26.19       32.97     12.50 o 
   5   6  14        0.42       -2.32     14.13 o 
   6   6  14        0.29       -7.86     12.44 o 
   7   6  14        1.76       18.86     14.06 o 
   8   6  14        0.74       20.84     18.03 o 
  -9   7  14       11.02       14.14     28.52 o 
  -8   7  14       18.94      -21.11     25.26 o 
  -7   7  14       31.05       -1.57     25.76 o 
  -6   7  14        2.45       13.08     15.46 o 
  -5   7  14        4.65       -7.94     16.22 o 
  -4   7  14       13.85       21.38     12.50 o 
  -3   7  14        0.54       -8.42     10.83 o 
  -2   7  14       40.97       51.84     13.24 o 
  -1   7  14       43.61       44.71     13.33 o 
   0   7  14        3.14      -16.43     16.43 o 
   1   7  14        5.96        7.91     13.42 o 
   2   7  14        0.60        0.71     11.28 o 
   3   7  14       19.22       11.80     11.81 o 
   4   7  14        0.21       -3.59     11.21 o 
   5   7  14        2.22        5.36     11.70 o 
   6   7  14       10.18        9.27     13.07 o 
   7   7  14        2.34       23.53     17.37 o 
   8   7  14        0.01       -6.88     16.68 o 
  -9   8  14        0.01        0.57     27.77 o 
  -8   8  14       36.09       17.47     27.33 o 
  -7   8  14       15.96        4.96     25.44 o 
  -6   8  14       14.59       29.15     24.44 o 
  -5   8  14        7.80       14.81     15.08 o 
  -4   8  14       54.59       54.87     13.62 o 
  -3   8  14       13.02       -8.18     11.96 o 
  -2   8  14        0.14       -1.97     11.32 o 
  -1   8  14        7.97       -8.05     11.42 o 
   0   8  14        0.01       -6.11     11.09 o 
   1   8  14       70.99       47.06     13.58 o 
   2   8  14        1.17        1.15     11.75 o 
   3   8  14        0.42        3.96      9.92 o 
   4   8  14        0.87       -0.43     11.57 o 
   5   8  14        4.96        5.93     12.22 o 
   6   8  14       16.39       -1.72     17.11 o 
   7   8  14        0.00       15.86     17.33 o 
  -9   9  14        6.46       25.00     27.77 o 
  -8   9  14        1.96       18.35     27.83 o 
  -7   9  14        3.69      -16.90     24.13 o 
  -6   9  14       24.75       23.31     26.32 o 
  -5   9  14        3.58        0.90     16.28 o 
  -4   9  14       14.70       12.96     19.77 o 
  -3   9  14        0.06       -2.18     12.00 o 
  -2   9  14       29.14       27.53     12.69 o 
  -1   9  14       72.36       62.02     14.41 o 
   0   9  14       17.15        5.01     17.57 o 
   1   9  14        2.61       26.30     13.07 o 
   2   9  14       23.39       45.45     16.02 o 
   3   9  14       88.71       71.65     12.19 o 
   4   9  14        3.45       -0.09     12.32 o 
   5   9  14       21.58       40.18     17.86 o 
   6   9  14        3.62      -11.63     16.27 o 
   7   9  14        2.66       -9.98     16.60 o 
  -8  10  14        2.41       15.08     27.52 o 
  -7  10  14       11.21       10.11     27.96 o 
  -6  10  14        0.49      -15.39     24.38 o 
  -5  10  14       15.52       32.12     16.71 o 
  -4  10  14        0.20       -1.64     12.71 o 
  -3  10  14        4.02       -6.15     12.05 o 
  -2  10  14        2.33       -0.97     12.69 o 
  -1  10  14        0.01       10.69     12.43 o 
   0  10  14       31.01       27.63     13.21 o 
   1  10  14        5.73        5.18     12.43 o 
   2  10  14       64.29       92.75     15.83 o 
   3  10  14        1.46       19.67     10.70 o 
   4  10  14        2.38        8.73     16.67 o 
   5  10  14        8.79      -14.68     14.68 o 
   6  10  14        3.53        3.71     17.03 o 
   7  10  14        0.96       37.92     18.06 o 
  -8  11  14        4.37        6.72     26.76 o 
  -7  11  14       39.02       76.96     30.97 o 
  -6  11  14        4.34      -18.91     24.31 o 
  -5  11  14        6.57        4.77     13.42 o 
  -4  11  14      106.48      142.73     17.45 o 
  -3  11  14        6.64       12.24     13.21 o 
  -2  11  14        0.74      -11.62     11.62 o 
  -1  11  14      116.96      114.76     36.27 o 
   0  11  14       49.36       47.22     14.06 o 
   1  11  14       15.53       12.57     21.65 o 
   2  11  14       38.68       17.06     10.86 o 
   3  11  14       11.93       19.12     16.54 o 
   4  11  14       12.66       17.18     17.03 o 
   5  11  14        5.07        4.72     19.57 o 
   6  11  14        7.55        4.44     18.25 o 
   7  11  14        0.00       -1.43     17.84 o 
  -8  12  14        1.55       -6.85     27.71 o 
  -7  12  14        2.14       -1.07     26.26 o 
  -6  12  14       47.02       83.68     30.60 o 
  -5  12  14       17.75        6.31     13.37 o 
  -4  12  14        2.52        5.65     13.46 o 
  -3  12  14       24.77        0.61     12.33 o 
  -2  12  14       11.53       17.18     13.52 o 
  -1  12  14        4.17       17.16     13.37 o 
   0  12  14        0.30        9.86     19.09 o 
   1  12  14       61.55       66.03     15.25 o 
   2  12  14       46.42       18.05     13.59 o 
   3  12  14        0.25        5.24     15.93 o 
   4  12  14        7.10        8.24     17.21 o 
   5  12  14        1.29      -23.65     23.65 o 
   6  12  14        0.31       29.23     20.02 o 
  -8  13  14        2.81        2.51     28.90 o 
  -7  13  14        1.25       -9.24     25.70 o 
  -6  13  14        0.20      -21.55     25.57 o 
  -5  13  14       20.24       36.47     18.76 o 
  -4  13  14        0.04       -4.42     18.84 o 
  -3  13  14        8.20        2.02     12.73 o 
  -2  13  14       15.38       39.70     15.01 o 
  -1  13  14        4.95       18.71     13.83 o 
   0  13  14       30.37       38.34     14.02 o 
   1  13  14        1.28       14.93     17.88 o 
   2  13  14       10.24        7.72     13.30 o 
   3  13  14       43.06       60.31     19.76 o 
   4  13  14       28.55       47.55     31.95 o 
   5  13  14        0.40       17.44     18.00 o 
   6  13  14        0.31       -2.82     17.52 o 
  -7  14  14        5.35      -25.13     25.13 o 
  -6  14  14        0.00      -14.32     22.43 o 
  -5  14  14        6.49      -23.03     27.45 o 
  -4  14  14        4.65        2.36     14.92 o 
  -3  14  14        0.06       -9.64     13.78 o 
  -2  14  14      128.86      164.40     19.18 o 
  -1  14  14       45.69       34.57     14.38 o 
   0  14  14        0.14       14.12     21.79 o 
   1  14  14       17.11       14.82     14.29 o 
   2  14  14        1.42        6.87     13.51 o 
   3  14  14        2.93       -7.80     16.26 o 
   4  14  14       13.27       15.07     17.96 o 
   5  14  14        0.00       -9.01     17.36 o 
   6  14  14        0.47        4.79     17.46 o 
  -7  15  14        2.29       24.82     31.41 o 
  -6  15  14       17.17       22.55     30.53 o 
  -5  15  14        8.50       -7.16     17.64 o 
  -4  15  14        3.15       -3.32     14.55 o 
  -3  15  14        0.15      -10.06     12.76 o 
  -2  15  14       23.07       42.69     14.94 o 
  -1  15  14       13.12       14.89     19.30 o 
   0  15  14       16.98       -2.06     13.85 o 
   1  15  14        1.69        3.48     16.93 o 
   2  15  14       12.72        8.98     18.58 o 
   3  15  14        4.65       -1.41     17.10 o 
   4  15  14        0.16       23.46     18.84 o 
   5  15  14        5.20      -16.43     16.43 o 
  -6  16  14       11.22        4.96     30.72 o 
  -5  16  14       20.71      -24.56     24.56 o 
  -4  16  14        4.32       -5.76     13.99 o 
  -3  16  14        0.26      -13.76     13.76 o 
  -2  16  14       15.41        6.84     13.69 o 
  -1  16  14        0.07        6.86     14.04 o 
   0  16  14        3.49        4.73     13.75 o 
   1  16  14       11.34        6.11     14.26 o 
   2  16  14       22.78       26.82     15.30 o 
   3  16  14        0.06      -10.14     17.37 o 
   4  16  14        0.74        2.68     19.32 o 
   5  16  14        2.27        2.21     18.50 o 
  -6  17  14        0.01      -24.06     27.96 o 
  -5  17  14        8.98      -17.15     26.76 o 
  -4  17  14        0.07       -0.22     14.62 o 
  -3  17  14        0.29       12.00     15.12 o 
  -2  17  14        0.02        0.85     14.01 o 
  -1  17  14        0.07      -13.97     13.97 o 
   0  17  14        0.04       -1.91     13.61 o 
   1  17  14        0.16       -7.33     15.00 o 
   2  17  14        2.46       12.21     22.21 o 
   3  17  14        1.30      -16.63     16.63 o 
   4  17  14        0.67       12.33     24.82 o 
  -5  18  14        5.19       -3.96     29.65 o 
  -4  18  14        2.02       -2.95     18.12 o 
  -3  18  14        3.40        3.73     17.79 o 
  -2  18  14        4.18      -13.36     13.36 o 
  -1  18  14        0.02      -13.11     13.27 o 
   0  18  14        5.33      -13.21     14.44 o 
   1  18  14        0.02       -9.07     14.33 o 
   2  18  14       11.48       13.66     19.12 o 
   3  18  14        3.33        1.62     19.00 o 
   4  18  14        0.03       14.56     20.06 o 
  -4  19  14        7.49       -2.46     18.45 o 
  -3  19  14        4.63      -10.31     14.33 o 
  -2  19  14        0.74        7.49     15.95 o 
  -1  19  14       25.83       19.85     16.73 o 
   0  19  14        2.48        9.71     16.05 o 
   1  19  14        0.02        4.13     15.29 o 
   2  19  14        0.81       13.11     19.73 o 
   3  19  14       10.15       30.41     19.88 o 
  -3  20  14        2.37       -9.37     15.41 o 
  -2  20  14        0.00        9.46     15.74 o 
  -1  20  14        0.26        1.77     15.37 o 
   0  20  14        3.13       20.63     16.18 o 
   1  20  14       30.75       29.36     17.86 o 
   2  20  14       20.54        1.63     35.62 o 
  -2  21  14        1.39      -15.85     15.85 o 
  -1  21  14       20.82        0.83     16.46 o 
   0  21  14        5.02       18.89     16.85 o 
  -9   0  15        9.95       -3.64     27.83 o 
  -7   0  15       27.24       31.04     26.26 o 
  -5   0  15       81.61      103.46     21.11 o 
  -3   0  15       54.89       39.95     16.65 o 
  -1   0  15       95.50      141.85     19.37 o 
   1   0  15      123.87      121.14     18.35 o 
   3   0  15        6.70       18.85     22.11 o 
   5   0  15        2.38        6.75     14.40 o 
   7   0  15        2.88      -11.69     23.62 o 
  -9   1  15        1.60      -12.06     19.09 o 
  -8   1  15       24.24       39.14     20.10 o 
  -7   1  15        4.73      -14.15     15.98 o 
  -6   1  15       31.77       17.91     20.64 o 
  -5   1  15        0.01       18.58     10.97 o 
  -4   1  15       44.55       77.56     12.41 o 
  -3   1  15       39.53       56.01     14.53 o 
  -2   1  15       24.02       49.94     15.82 o 
  -1   1  15       96.79       76.06     12.25 o 
   0   1  15        4.14       10.49      9.76 o 
   1   1  15        9.51       19.22     10.24 o 
   2   1  15       70.23       68.64     14.76 o 
   3   1  15        9.74       -2.96     15.06 o 
   4   1  15        0.03       -1.52     15.12 o 
   5   1  15       14.81       32.79     11.25 o 
   6   1  15        6.58       28.34     17.55 o 
   7   1  15        2.80        0.78     17.20 o 
  -9   2  15        3.94       -6.44     24.44 o 
  -8   2  15        0.73      -13.38     17.01 o 
  -7   2  15        8.64       -7.46     16.10 o 
  -6   2  15        3.71      -15.08     15.08 o 
  -5   2  15       16.56       23.60     11.02 o 
  -4   2  15       42.20       35.71     11.17 o 
  -3   2  15        0.33       -4.80      9.53 o 
  -2   2  15       14.44        9.81     10.63 o 
  -1   2  15       44.98       57.71     11.96 o 
   0   2  15       44.10       39.49     11.87 o 
   1   2  15        3.14        6.98     11.51 o 
   2   2  15        5.84        6.02     11.76 o 
   3   2  15        3.52        2.79     11.55 o 
   4   2  15       12.09       45.02     24.82 o 
   5   2  15        1.89       13.20     10.38 o 
   6   2  15        0.58       17.40     13.11 o 
   7   2  15        1.93      -19.51     19.51 o 
  -9   3  15        5.13       -4.52     26.58 o 
  -8   3  15        8.62       11.85     18.39 o 
  -7   3  15       17.08        6.17     17.00 o 
  -6   3  15       22.64       -5.08     15.59 o 
  -5   3  15        0.09        2.48      9.97 o 
  -4   3  15        1.45       -1.83     10.26 o 
  -3   3  15        0.07       17.79     10.55 o 
  -2   3  15      134.42      118.40     13.30 o 
  -1   3  15        0.87        5.61     13.16 o 
   0   3  15       12.82       27.19     12.38 o 
   1   3  15       28.23       18.71     12.05 o 
   2   3  15        6.56       34.64     17.04 o 
   3   3  15        1.95       -6.25     13.38 o 
   4   3  15        7.35       23.38     16.43 o 
   5   3  15       13.88       23.76     13.06 o 
   6   3  15        8.82       14.22     16.52 o 
   7   3  15        7.33       23.27     31.63 o 
  -9   4  15        2.42      -24.19     24.19 o 
  -8   4  15        2.36       -5.47     27.39 o 
  -7   4  15        2.34        6.03     17.08 o 
  -6   4  15       14.58        6.88     16.29 o 
  -5   4  15        9.08       16.52     11.19 o 
  -4   4  15        0.37        1.19     10.06 o 
  -3   4  15       94.13      113.66     24.23 o 
  -2   4  15       17.36       15.33     11.94 o 
  -1   4  15       19.08       24.83     12.89 o 
   0   4  15       15.39       15.90     12.25 o 
   1   4  15        0.09       -9.52     11.45 o 
   2   4  15        7.91        7.58     14.73 o 
   3   4  15        7.52       -9.12     11.36 o 
   4   4  15       25.46       14.69     11.93 o 
   5   4  15        2.47       -5.18     12.50 o 
   6   4  15        0.08       -1.51     13.17 o 
   7   4  15        1.60       -2.76     16.95 o 
  -9   5  15        6.76        8.61     28.02 o 
  -8   5  15       31.34       67.60     30.03 o 
  -7   5  15        1.03       15.58     25.32 o 
  -6   5  15       43.22       40.84     26.39 o 
  -5   5  15       40.12       18.31     12.64 o 
  -4   5  15       32.73       31.61     13.36 o 
  -3   5  15        5.48        7.99     15.68 o 
  -2   5  15       14.72       10.45     11.83 o 
  -1   5  15        2.54       -2.01     11.43 o 
   0   5  15        2.86       12.19     13.86 o 
   1   5  15        1.47       -6.64     11.57 o 
   2   5  15        0.07       -8.73     11.83 o 
   3   5  15        7.60       11.21     12.56 o 
   4   5  15        0.17        3.66     12.37 o 
   5   5  15        0.00       -0.92     12.27 o 
   6   5  15        8.51       24.09     13.90 o 
   7   5  15        0.32      -16.61     16.61 o 
  -9   6  15        6.10       23.43     28.96 o 
  -8   6  15        3.81       29.21     29.03 o 
  -7   6  15        0.22      -20.67     23.56 o 
  -6   6  15        0.36      -10.30     24.19 o 
  -5   6  15        0.01       -1.76     11.97 o 
  -4   6  15       61.92       28.11     12.87 o 
  -3   6  15        9.75        3.18     12.16 o 
  -2   6  15        0.00       13.12     12.69 o 
  -1   6  15        4.08        1.75     12.61 o 
   0   6  15       51.50       31.10     13.70 o 
   1   6  15        3.14      -10.96     10.96 o 
   2   6  15        0.47       -6.82     11.86 o 
   3   6  15        1.80       -0.62     14.14 o 
   4   6  15       50.23       29.69     13.79 o 
   5   6  15        6.60      -10.28     12.34 o 
   6   6  15        0.01       -5.75     16.84 o 
   7   6  15        0.38       -7.66     17.51 o 
  -8   7  15        6.04      -18.85     26.70 o 
  -7   7  15       15.83      -21.93     23.56 o 
  -6   7  15        2.85      -22.81     22.81 o 
  -5   7  15       25.87       15.14     13.27 o 
  -4   7  15        4.34        9.18     12.68 o 
  -3   7  15       34.41       47.94     18.35 o 
  -2   7  15        8.53        5.61     12.24 o 
  -1   7  15        0.05       11.34     12.06 o 
   0   7  15        6.48        5.52     12.93 o 
   1   7  15        4.18       13.28     12.79 o 
   2   7  15       63.50       32.92     21.18 o 
   3   7  15        0.20      -14.29     14.29 o 
   4   7  15        0.60      -11.85     11.85 o 
   5   7  15       14.49       15.77     17.28 o 
   6   7  15        0.20      -18.44     25.82 o 
   7   7  15        0.93       -2.04     17.97 o 
  -8   8  15        7.56       50.07     31.04 o 
  -7   8  15        2.70      -23.18     23.18 o 
  -6   8  15        3.44       17.40     25.51 o 
  -5   8  15        2.36      -11.97     11.97 o 
  -4   8  15        0.03       -2.77     12.24 o 
  -3   8  15        0.85       -5.49     12.53 o 
  -2   8  15        5.38      -11.00     11.00 o 
  -1   8  15       48.74       75.84     15.57 o 
   0   8  15       15.99       23.02     13.09 o 
   1   8  15       35.49       39.34     14.41 o 
   2   8  15        0.84        8.78     13.21 o 
   3   8  15        7.39        8.97     12.69 o 
   4   8  15       18.50       19.18     17.46 o 
   5   8  15        0.39       24.62     17.34 o 
   6   8  15        0.13        2.82     28.40 o 
   7   8  15        1.44        4.60     17.61 o 
  -8   9  15        3.84       28.96     29.47 o 
  -7   9  15        1.04       14.83     27.01 o 
  -6   9  15       18.88       -1.51     25.95 o 
  -5   9  15        0.54        4.16     12.82 o 
  -4   9  15        0.11       13.42     13.19 o 
  -3   9  15        1.20       -3.08     12.32 o 
  -2   9  15       16.86        7.81     15.71 o 
  -1   9  15       24.14       13.43     13.46 o 
   0   9  15        1.95       -8.37     13.67 o 
   1   9  15       64.23       94.46     15.96 o 
   2   9  15       47.85       45.60     14.23 o 
   3   9  15        7.64       12.05     18.56 o 
   4   9  15        8.18       31.92     18.35 o 
   5   9  15        1.29       31.66     18.01 o 
   6   9  15        0.06       17.18     18.25 o 
  -8  10  15       10.22       -5.09     29.28 o 
  -7  10  15        3.11        3.77     23.81 o 
  -6  10  15        1.98      -20.61     23.87 o 
  -5  10  15       83.80      147.81     27.20 o 
  -4  10  15        0.73       16.66     13.89 o 
  -3  10  15       19.10        2.63     13.14 o 
  -2  10  15       27.52       42.94     15.21 o 
  -1  10  15       19.10       14.63     18.67 o 
   0  10  15       54.91       72.96     15.40 o 
   1  10  15       30.36       38.49     14.49 o 
   2  10  15        1.48        7.61     16.32 o 
   3  10  15        3.64       -0.34     26.04 o 
   4  10  15        0.32       -1.04     16.31 o 
   5  10  15        0.87      -14.92     16.62 o 
   6  10  15        0.79       -6.87     17.59 o 
  -7  11  15        0.02        4.65     28.46 o 
  -6  11  15        0.70       -7.41     25.95 o 
  -5  11  15        8.29        6.93     21.80 o 
  -4  11  15       72.60       66.45     15.95 o 
  -3  11  15       27.27       44.76     15.08 o 
  -2  11  15       52.09      101.74     16.85 o 
  -1  11  15        0.08      -12.46     12.46 o 
   0  11  15        0.55        2.71     12.99 o 
   1  11  15       34.18       24.68     13.71 o 
   2  11  15        0.63        2.35     19.08 o 
   3  11  15       30.62       13.66     18.02 o 
   4  11  15        0.13      -14.88     16.08 o 
   5  11  15        1.38       -4.28     17.58 o 
   6  11  15        0.05       15.27     18.19 o 
  -7  12  15        7.92       17.84     29.40 o 
  -6  12  15        0.08      -24.00     24.00 o 
  -5  12  15        9.54       25.42     18.97 o 
  -4  12  15       19.38       37.23     14.70 o 
  -3  12  15       29.42       30.56     15.02 o 
  -2  12  15        5.39       -7.65     13.79 o 
  -1  12  15       14.97        3.68     13.73 o 
   0  12  15       57.66       97.75     17.20 o 
   1  12  15        1.46      -13.27     13.27 o 
   2  12  15        0.48       -8.37     13.10 o 
   3  12  15        0.85       -9.04     20.80 o 
   4  12  15        0.69        2.53     17.87 o 
   5  12  15        0.24      -16.52     16.52 o 
   6  12  15        0.00       -4.71     17.87 o 
  -7  13  15        0.05      -20.10     29.09 o 
  -6  13  15        1.38      -14.51     27.96 o 
  -5  13  15        6.59       43.13     20.48 o 
  -4  13  15        0.31      -12.99     12.99 o 
  -3  13  15       35.93       26.08     14.50 o 
  -2  13  15        2.53       16.31     14.32 o 
  -1  13  15        0.18        7.58     13.65 o 
   0  13  15        2.63        5.04     13.07 o 
   1  13  15        0.52        0.57     12.89 o 
   2  13  15        0.01      -12.74     12.74 o 
   3  13  15        2.08       -1.21     16.21 o 
   4  13  15        1.26       -4.02     17.33 o 
   5  13  15        3.39       -0.56     18.60 o 
  -6  14  15       25.72       11.43     26.95 o 
  -5  14  15        0.35       -7.35     26.14 o 
  -4  14  15        3.39        2.89     14.81 o 
  -3  14  15        0.13       16.53     19.83 o 
  -2  14  15        0.41      -10.06     13.00 o 
  -1  14  15        0.00        6.67     13.99 o 
   0  14  15       11.66       37.23     14.89 o 
   1  14  15        4.91       -5.13     13.35 o 
   2  14  15       14.14       24.52     15.24 o 
   3  14  15        0.69      -14.06     17.10 o 
   4  14  15        1.68      -15.71     18.05 o 
   5  14  15        0.14      -17.58     18.26 o 
  -6  15  15       28.90      -11.43     28.96 o 
  -5  15  15        6.41        4.84     28.33 o 
  -4  15  15        1.32       -7.18     13.83 o 
  -3  15  15       22.19       43.91     18.47 o 
  -2  15  15       10.67        1.87     14.23 o 
  -1  15  15        7.32       11.66     14.66 o 
   0  15  15        0.04       11.19     13.59 o 
   1  15  15        0.04      -13.51     13.51 o 
   2  15  15        4.58       22.04     29.50 o 
   3  15  15        0.01       28.16     19.37 o 
   4  15  15        0.20        4.62     18.54 o 
  -5  16  15        0.36        7.85     31.54 o 
  -4  16  15        6.31        0.44     20.42 o 
  -3  16  15        0.11      -13.79     13.79 o 
  -2  16  15       22.53       36.01     18.97 o 
  -1  16  15        0.07       -2.42     15.03 o 
   0  16  15        6.47       12.64     14.08 o 
   1  16  15        6.02       -3.51     14.16 o 
   2  16  15        0.03       -3.62     17.61 o 
   3  16  15        3.04       13.27     19.54 o 
   4  16  15        2.28       19.73     20.57 o 
  -5  17  15        0.29      -27.52     27.52 o 
  -4  17  15        2.59      -10.95     17.98 o 
  -3  17  15        0.04       -4.71     14.72 o 
  -2  17  15        0.10      -14.93     14.93 o 
  -1  17  15       10.52       17.77     15.66 o 
   0  17  15        1.09        3.13     15.59 o 
   1  17  15        4.33        4.95     17.23 o 
   2  17  15        1.42       -4.12     18.31 o 
   3  17  15        0.67        5.88     19.35 o 
  -4  18  15        0.00       -5.25     38.01 o 
  -3  18  15        0.42       -3.96     15.82 o 
  -2  18  15        7.95       -0.37     15.58 o 
  -1  18  15        0.28      -14.51     14.51 o 
   0  18  15        6.24      -10.06     19.71 o 
   1  18  15        2.39       20.52     16.97 o 
   2  18  15        0.03       -4.42     19.39 o 
  -3  19  15        0.42       -2.78     16.49 o 
  -2  19  15       11.68      -11.97     16.22 o 
  -1  19  15        0.44        9.79     16.58 o 
   0  19  15        6.28       -7.75     16.60 o 
   1  19  15       20.93      -19.83     21.11 o 
  -8   0  16        5.67        4.52     26.83 o 
  -6   0  16        5.19        7.73     26.45 o 
  -4   0  16       38.18       39.97     21.52 o 
  -2   0  16       86.28       78.31     18.41 o 
   0   0  16        0.78       -3.76     14.58 o 
   2   0  16        3.81        5.78     21.05 o 
   4   0  16       20.17       31.54     25.51 o 
   6   0  16        8.28      -10.81     24.19 o 
  -8   1  16       19.88      -19.22     20.42 o 
  -7   1  16        5.73        1.32     16.81 o 
  -6   1  16        0.55       -0.69     17.02 o 
  -5   1  16       82.44       89.40     13.82 o 
  -4   1  16        2.26       10.61     11.26 o 
  -3   1  16        1.75        6.68     10.94 o 
  -2   1  16       59.65       85.91     13.54 o 
  -1   1  16        0.00        6.41     11.10 o 
   0   1  16       10.25       -2.69     10.43 o 
   1   1  16       10.69        0.50     13.37 o 
   2   1  16        3.97        5.32     12.90 o 
   3   1  16        1.63       -5.70     14.87 o 
   4   1  16        5.47       37.07     25.13 o 
   5   1  16        3.88        9.51     13.50 o 
   6   1  16        0.34       -0.22     16.84 o 
   7   1  16        1.55      -20.61     42.69 o 
  -8   2  16        1.51       -7.87     19.31 o 
  -7   2  16        1.76        8.78     17.45 o 
  -6   2  16       10.51       34.24     32.98 o 
  -5   2  16        6.21       17.26     11.74 o 
  -4   2  16        1.19       -0.87     10.06 o 
  -3   2  16        0.13        7.36     10.97 o 
  -2   2  16        4.49       -5.10     10.81 o 
  -1   2  16        0.46        7.67     11.09 o 
   0   2  16        4.98        8.03     12.83 o 
   1   2  16        1.04        5.44     12.08 o 
   2   2  16        9.64       -8.24     12.06 o 
   3   2  16        3.54        1.88     23.09 o 
   4   2  16        2.39       34.22     18.50 o 
   5   2  16        4.85        9.74     13.34 o 
   6   2  16        3.37       10.75     17.84 o 
   7   2  16        6.12       10.47     19.40 o 
  -8   3  16        0.20        6.41     19.71 o 
  -7   3  16        3.84       22.58     17.90 o 
  -6   3  16       35.74       48.50     18.51 o 
  -5   3  16       14.74       15.65     11.57 o 
  -4   3  16       18.84       10.19     13.73 o 
  -3   3  16        0.66       -2.54     10.57 o 
  -2   3  16        6.87       -6.30     10.93 o 
  -1   3  16       48.23       71.15     15.40 o 
   0   3  16       14.45       16.74     12.96 o 
   1   3  16        0.62       22.20     13.03 o 
   2   3  16        1.59        2.10     12.72 o 
   3   3  16        0.13        1.70     15.95 o 
   4   3  16       24.48       46.24     18.98 o 
   5   3  16        5.80      -12.22     20.46 o 
   6   3  16        1.01       16.31     17.90 o 
   7   3  16        0.32       25.05     19.84 o 
  -8   4  16       10.39       14.01     30.03 o 
  -7   4  16        2.27       39.33     26.32 o 
  -6   4  16        2.71      -15.08     23.50 o 
  -5   4  16        1.21       -5.34     10.71 o 
  -4   4  16        3.78       22.08     13.49 o 
  -3   4  16        5.35      -11.31     11.31 o 
  -2   4  16        2.33        2.82     14.69 o 
  -1   4  16        0.66        8.26     12.83 o 
   0   4  16       14.73       14.96     12.60 o 
   1   4  16        9.38       19.93     13.33 o 
   2   4  16        7.39       15.94     13.15 o 
   3   4  16        0.00       -5.18     15.19 o 
   4   4  16       15.10       16.64     13.52 o 
   5   4  16        0.68        3.00     13.77 o 
   6   4  16        0.40       -7.16     16.70 o 
  -8   5  16       16.24      -18.41     26.83 o 
  -7   5  16        0.11       -4.02     22.87 o 
  -6   5  16        0.09      -22.81     22.81 o 
  -5   5  16        2.40       -1.72     13.00 o 
  -4   5  16        2.51      -12.30     12.30 o 
  -3   5  16        4.87        2.05     12.57 o 
  -2   5  16       31.48       41.29     14.11 o 
  -1   5  16       41.99       58.84     14.57 o 
   0   5  16        1.22        9.28     13.97 o 
   1   5  16       10.11       20.75     13.68 o 
   2   5  16        3.49      -12.38     12.38 o 
   3   5  16        1.36      -13.74     13.74 o 
   4   5  16        2.64        3.59     12.61 o 
   5   5  16       15.42       13.17     17.65 o 
   6   5  16        2.65        7.44     18.25 o 
  -8   6  16        4.15       56.04     30.97 o 
  -7   6  16        7.88      -23.18     23.81 o 
  -6   6  16        3.75       50.89     27.39 o 
  -5   6  16        0.87        9.84     13.60 o 
  -4   6  16        0.07        3.72     13.15 o 
  -3   6  16        3.90       17.21     12.93 o 
  -2   6  16       21.60       24.18     13.93 o 
  -1   6  16        0.10       -6.88     12.89 o 
   0   6  16        0.08      -12.66     14.56 o 
   1   6  16       25.39       30.51     13.94 o 
   2   6  16       22.53       22.20     13.45 o 
   3   6  16        1.01       15.63     17.12 o 
   4   6  16        3.89       13.72     17.10 o 
   5   6  16        0.51      -10.77     17.01 o 
   6   6  16        0.53       -6.51     17.89 o 
  -8   7  16        3.08       51.71     30.34 o 
  -7   7  16        0.17      -21.86     23.75 o 
  -6   7  16        8.06      -16.52     24.38 o 
  -5   7  16        9.02       -3.35     12.74 o 
  -4   7  16        6.84       10.71     13.17 o 
  -3   7  16        3.21       15.08     13.96 o 
  -2   7  16        6.40       23.50     13.68 o 
  -1   7  16        1.53       -7.33     12.98 o 
   0   7  16       18.79       20.55     13.47 o 
   1   7  16       12.83        7.98     13.66 o 
   2   7  16        6.26       22.01     13.16 o 
   3   7  16        1.87       16.35     28.40 o 
   4   7  16       11.88       39.42     21.08 o 
   5   7  16        1.98       11.35     17.57 o 
   6   7  16        2.62       -6.74     18.04 o 
  -7   8  16        5.54      -17.21     25.26 o 
  -6   8  16        0.71       -9.74     26.20 o 
  -5   8  16        1.19       -0.28     15.54 o 
  -4   8  16       23.77       23.41     14.66 o 
  -3   8  16       25.53       39.94     14.71 o 
  -2   8  16        0.61       -5.26     12.92 o 
  -1   8  16        2.48       -1.57     13.51 o 
   0   8  16       30.76       17.57     13.46 o 
   1   8  16       21.78       11.55     15.54 o 
   2   8  16        0.02       -7.79     12.50 o 
   3   8  16       13.07       11.58     17.66 o 
   4   8  16        1.74        0.70     17.14 o 
   5   8  16        0.14       -6.00     26.64 o 
   6   8  16        0.07        3.81     17.72 o 
  -7   9  16        5.38       12.31     29.34 o 
  -6   9  16        5.75      -21.61     23.94 o 
  -5   9  16        9.70        7.18     20.58 o 
  -4   9  16       40.58       54.92     15.48 o 
  -3   9  16       20.44       11.14     14.11 o 
  -2   9  16        6.52       26.60     13.87 o 
  -1   9  16       11.45       22.11     14.30 o 
   0   9  16       14.27       30.87     14.91 o 
   1   9  16        8.00       12.10     13.71 o 
   2   9  16        0.18        3.70     13.53 o 
   3   9  16        0.06       14.77     18.01 o 
   4   9  16        7.80       -1.89     21.52 o 
   5   9  16        3.26      -14.06     17.46 o 
   6   9  16        0.32        0.47     18.13 o 
  -7  10  16        4.61       28.90     30.41 o 
  -6  10  16        2.34      -16.90     26.14 o 
  -5  10  16        2.30       11.21     17.64 o 
  -4  10  16        1.68       -2.11     13.65 o 
  -3  10  16        1.37       -2.41     13.45 o 
  -2  10  16       15.66        9.24     15.41 o 
  -1  10  16        5.94      -11.06     12.34 o 
   0  10  16        9.23       -5.72     19.69 o 
   1  10  16        7.20        0.60     14.27 o 
   2  10  16        0.76       -1.29     13.22 o 
   3  10  16        6.32       -9.26     40.21 o 
   4  10  16        0.35      -14.83     16.23 o 
   5  10  16        0.11       12.37     19.10 o 
  -7  11  16        1.48      -26.70     26.70 o 
  -6  11  16        7.98       10.37     27.27 o 
  -5  11  16        0.89       12.52     17.43 o 
  -4  11  16        9.97       16.02     14.41 o 
  -3  11  16        0.06        3.41     13.79 o 
  -2  11  16        1.42      -12.67     12.67 o 
  -1  11  16        0.00       30.09     15.06 o 
   0  11  16        0.76       -4.95     12.71 o 
   1  11  16       15.22       30.31     14.53 o 
   2  11  16        5.08      -15.64     17.17 o 
   3  11  16        0.91      -14.99     14.99 o 
   4  11  16        3.58       -4.93     17.13 o 
   5  11  16        0.09       14.28     32.54 o 
  -6  12  16        5.00        0.82     29.28 o 
  -5  12  16        4.51       -3.02     26.83 o 
  -4  12  16        0.30      -13.85     13.85 o 
  -3  12  16       14.23        5.54     14.34 o 
  -2  12  16        0.79       -2.42     13.69 o 
  -1  12  16        3.34       19.44     14.81 o 
   0  12  16        1.28      -13.47     13.47 o 
   1  12  16        1.16       -0.25     13.64 o 
   2  12  16        2.81       19.38     18.38 o 
   3  12  16        2.78        8.43     22.87 o 
   4  12  16        0.04       -7.56     18.00 o 
   5  12  16        0.08       -4.58     18.08 o 
  -6  13  16        0.54      -25.88     25.88 o 
  -5  13  16        0.09      -23.31     26.89 o 
  -4  13  16        0.15      -14.28     15.09 o 
  -3  13  16        0.71       20.38     15.73 o 
  -2  13  16        1.73        3.88     14.23 o 
  -1  13  16        9.85       10.06     14.35 o 
   0  13  16        1.33       17.75     15.14 o 
   1  13  16        4.91      -16.03     20.97 o 
   2  13  16        4.79      -18.85     31.92 o 
   3  13  16        0.01      -17.06     17.06 o 
   4  13  16        0.28        7.88     24.53 o 
  -5  14  16        2.74       10.62     30.53 o 
  -4  14  16        7.18      -14.36     14.36 o 
  -3  14  16       12.66       -1.85     13.98 o 
  -2  14  16        4.02       -2.55     14.93 o 
  -1  14  16        1.81       23.39     15.31 o 
   0  14  16        0.33      -15.13     19.80 o 
   1  14  16        7.22       14.75     14.78 o 
   2  14  16        9.31      -10.52     17.46 o 
   3  14  16        2.31       -7.21     18.27 o 
   4  14  16        2.25       15.18     20.37 o 
  -5  15  16        0.01      -24.13     29.09 o 
  -4  15  16        0.35       37.26     21.15 o 
  -3  15  16        9.12      -13.81     14.92 o 
  -2  15  16       10.30        9.22     14.63 o 
  -1  15  16        0.45      -10.37     14.25 o 
   0  15  16        4.76        0.72     14.29 o 
   1  15  16        0.31       14.84     22.98 o 
   2  15  16        5.51        9.54     22.21 o 
   3  15  16        1.02       -1.54     19.34 o 
  -4  16  16        2.12       -2.94     27.42 o 
  -3  16  16        4.88       24.66     16.77 o 
  -2  16  16        0.28      -12.03     15.23 o 
  -1  16  16        0.04      -14.10     14.10 o 
   0  16  16        1.13       -8.36     14.25 o 
   1  16  16       14.08        8.13     18.80 o 
   2  16  16        1.27       -1.72     20.61 o 
  -3  17  16        0.61      -15.67     15.67 o 
  -2  17  16        0.31       15.69     16.03 o 
  -1  17  16        4.36        2.68     16.41 o 
   0  17  16        7.01        9.04     16.94 o 
   1  17  16        4.56       -5.65     18.79 o 
   2  17  16        1.10      -15.71     27.83 o 
  -1  18  16        0.23      -15.24     15.24 o 
   0  18  16       23.52       10.65     17.36 o 
  -7   0  17       17.94       43.10     29.34 o 
  -5   0  17        0.03       15.37     17.77 o 
  -3   0  17        0.03       23.24     17.11 o 
  -1   0  17        6.05        1.77     15.89 o 
   1   0  17       32.97       20.01     30.34 o 
   3   0  17        0.06       27.33     25.63 o 
   5   0  17        4.18      -12.13     24.19 o 
  -7   1  17        3.05        9.76     19.50 o 
  -6   1  17        3.66       11.91     18.06 o 
  -5   1  17        0.74        1.57     12.55 o 
  -4   1  17        0.00      -11.39     11.39 o 
  -3   1  17        7.67       16.30     11.32 o 
  -2   1  17       19.89       26.69     12.25 o 
  -1   1  17        0.57       -4.23     16.47 o 
   0   1  17        5.25        0.63     10.89 o 
   1   1  17        1.22       -3.60     12.86 o 
   2   1  17        0.18       -6.43     15.45 o 
   3   1  17        0.04       -0.58     16.22 o 
   4   1  17        5.16       13.13     21.52 o 
   5   1  17        2.02       -6.95     17.59 o 
   6   1  17        4.11        9.86     28.84 o 
  -7   2  17        0.00      -17.01     17.01 o 
  -6   2  17        3.06       11.90     20.70 o 
  -5   2  17        4.49        1.65     12.23 o 
  -4   2  17        0.76      -10.90     10.90 o 
  -3   2  17       11.78        9.66     11.41 o 
  -2   2  17        0.85       24.98     12.10 o 
  -1   2  17        3.90        1.98     11.22 o 
   0   2  17        3.98       18.66     13.41 o 
   1   2  17        0.15      -11.86     11.86 o 
   2   2  17        0.02        0.12     12.39 o 
   3   2  17        0.09       17.03     17.12 o 
   4   2  17        1.65        8.39     22.33 o 
   5   2  17        0.03       34.96     18.77 o 
   6   2  17        0.91        1.74     18.35 o 
  -7   3  17        3.56        1.30     18.81 o 
  -6   3  17        1.39       -2.18     31.82 o 
  -5   3  17        1.90       27.27     12.87 o 
  -4   3  17        1.87      -11.08     11.36 o 
  -3   3  17        1.65       -2.72     11.14 o 
  -2   3  17        2.45        4.11     13.09 o 
  -1   3  17       12.33       31.57     14.64 o 
   0   3  17       12.00       33.07     14.61 o 
   1   3  17        0.63       -1.15     12.47 o 
   2   3  17        6.37       -8.18     12.51 o 
   3   3  17        4.34       12.13     17.74 o 
   4   3  17        7.37       27.44     18.92 o 
   5   3  17        3.70       -1.50     17.66 o 
   6   3  17        1.29        5.08     18.60 o 
  -7   4  17       13.11       43.92     29.15 o 
  -6   4  17        7.16       33.74     28.08 o 
  -5   4  17        1.19        8.86     13.14 o 
  -4   4  17       24.95       37.16     18.74 o 
  -3   4  17       10.87       -0.45     14.09 o 
  -2   4  17        3.79       16.60     16.34 o 
  -1   4  17        0.43        5.50     12.96 o 
   0   4  17        4.76        8.74     13.34 o 
   1   4  17       14.28       22.88     14.29 o 
   2   4  17        0.15        6.69     16.59 o 
   3   4  17       10.81       10.74     17.66 o 
   4   4  17        0.00       -1.82     17.56 o 
   5   4  17        1.54       28.42     20.03 o 
   6   4  17        0.06       39.31     20.40 o 
  -7   5  17        6.23       -5.97     26.64 o 
  -6   5  17        0.00        1.07     25.63 o 
  -5   5  17        0.88        9.88     21.11 o 
  -4   5  17        3.48       20.80     13.55 o 
  -3   5  17        0.24        9.98     12.63 o 
  -2   5  17        0.65      -12.58     12.58 o 
  -1   5  17        0.01       -9.94     18.35 o 
   0   5  17        2.91       10.59     13.40 o 
   1   5  17        6.29       -1.55     13.25 o 
   2   5  17        0.26        0.19     20.86 o 
   3   5  17        0.20       14.24     17.08 o 
   4   5  17       23.23       61.09     20.50 o 
   5   5  17        0.12       29.28     19.32 o 
  -7   6  17        0.01      -25.19     25.19 o 
  -6   6  17       28.11       30.41     28.71 o 
  -5   6  17        1.43       10.45     13.59 o 
  -4   6  17        0.16       -4.36     12.64 o 
  -3   6  17        2.89        6.43     13.45 o 
  -2   6  17        1.32      -12.77     12.77 o 
  -1   6  17        7.35       -9.96     13.49 o 
   0   6  17        1.25       -4.92     13.33 o 
   1   6  17        6.02       13.41     14.10 o 
   2   6  17        6.68        7.41     17.01 o 
   3   6  17       16.81       26.31     18.99 o 
   4   6  17        0.02       13.03     18.85 o 
   5   6  17        0.01        9.48     18.72 o 
  -7   7  17        1.42       -1.76     29.65 o 
  -6   7  17        0.95       27.77     26.95 o 
  -5   7  17        1.52       -5.39     15.87 o 
  -4   7  17        0.57       24.63     14.84 o 
  -3   7  17        0.47       28.24     14.50 o 
  -2   7  17        3.63       -9.77     17.72 o 
  -1   7  17        1.49        6.49     14.30 o 
   0   7  17       12.86        9.87     22.37 o 
   1   7  17        1.91        8.37     13.95 o 
   2   7  17       15.86       12.80     18.04 o 
   3   7  17        1.85       10.62     17.23 o 
   4   7  17        4.09       21.93     18.94 o 
   5   7  17        0.04      -12.91     17.74 o 
  -7   8  17        1.70      -18.91     28.33 o 
  -6   8  17        1.37        3.77     30.41 o 
  -5   8  17       12.46       27.97     19.07 o 
  -4   8  17        8.08      -13.08     13.08 o 
  -3   8  17        7.45       38.36     15.58 o 
  -2   8  17        0.01       -8.56     14.65 o 
  -1   8  17        8.03        6.75     14.12 o 
   0   8  17        8.10       17.00     14.19 o 
   1   8  17        4.05       -3.28     13.53 o 
   2   8  17        1.87       -9.57     17.30 o 
   3   8  17        0.03      -14.65     16.71 o 
   4   8  17        2.96       10.90     18.75 o 
   5   8  17        0.03       -5.91     18.07 o 
  -6   9  17        0.85       26.01     28.27 o 
  -5   9  17        2.99       -3.14     25.44 o 
  -4   9  17        0.24       -0.46     14.28 o 
  -3   9  17       15.88       27.79     16.52 o 
  -2   9  17        0.57      -10.17     14.07 o 
  -1   9  17        0.45        2.53     13.80 o 
   0   9  17       27.01       30.78     15.42 o 
   1   9  17        5.79       12.33     14.49 o 
   2   9  17        0.65       22.16     18.72 o 
   3   9  17        0.15       -6.25     16.84 o 
   4   9  17        0.75       -8.65     17.74 o 
   5   9  17        3.23        5.09     18.01 o 
  -6  10  17        0.08      -12.63     28.21 o 
  -5  10  17        0.14        9.80     28.77 o 
  -4  10  17        0.09        3.85     14.28 o 
  -3  10  17        3.58       36.72     16.05 o 
  -2  10  17        0.40       18.79     14.66 o 
  -1  10  17        5.82        8.94     14.51 o 
   0  10  17        0.00        6.39     14.79 o 
   1  10  17        0.01      -15.93     15.93 o 
   2  10  17        0.66        0.30     17.35 o 
   3  10  17        0.61       19.71     18.97 o 
   4  10  17        0.03       31.54     19.19 o 
  -6  11  17        8.24       14.95     30.53 o 
  -5  11  17        0.04      -26.76     26.76 o 
  -4  11  17        9.99       29.72     16.04 o 
  -3  11  17        1.44       -9.66     14.20 o 
  -2  11  17        2.76      -10.42     14.19 o 
  -1  11  17        3.63      -13.62     13.92 o 
   0  11  17        0.27        0.45     14.47 o 
   1  11  17        7.26       17.60     15.34 o 
   2  11  17        2.90        2.31     18.00 o 
   3  11  17        0.82        0.53     18.68 o 
   4  11  17        0.01       19.11     20.20 o 
  -5  12  17        0.47       -8.36     28.15 o 
  -4  12  17        0.23       14.61     15.22 o 
  -3  12  17       16.09       14.73     15.66 o 
  -2  12  17        2.73       -4.53     29.20 o 
  -1  12  17        0.15       -4.43     14.15 o 
   0  12  17        1.51      -13.34     13.34 o 
   1  12  17        1.09        2.33     17.03 o 
   2  12  17        4.00       36.49     20.68 o 
   3  12  17        0.68       -4.88     18.79 o 
  -5  13  17        2.88        7.22     28.71 o 
  -4  13  17        8.88       34.92     31.00 o 
  -3  13  17        0.43      -20.94     20.94 o 
  -2  13  17        0.57        5.67     14.55 o 
  -1  13  17        0.00       10.31     16.07 o 
   0  13  17        0.02       -0.10     13.97 o 
   1  13  17        0.08        0.71     17.50 o 
   2  13  17        1.93       14.47     20.28 o 
   3  13  17        0.39      -18.52     18.52 o 
  -4  14  17        8.57       24.74     27.30 o 
  -3  14  17        1.63       19.09     16.17 o 
  -2  14  17        1.30       -7.28     15.18 o 
  -1  14  17        6.21       26.90     16.00 o 
   0  14  17        4.68        4.42     15.30 o 
   1  14  17        0.18        4.09     20.62 o 
   2  14  17        0.38      -18.75     18.75 o 
  -3  15  17        0.21       14.83     17.21 o 
  -2  15  17        1.15      -11.15     15.47 o 
  -1  15  17        9.66       18.46     16.49 o 
   0  15  17        4.59       -4.96     19.49 o 
   1  15  17        0.15       -4.40     36.19 o 
  -2  16  17        0.15      -10.10     16.09 o 
  -1  16  17        3.82       -0.92     17.06 o 
   0  16  17        5.62        1.83     16.24 o 
  -6   0  18       19.94       54.41     31.16 o 
  -4   0  18       35.35       28.01     19.40 o 
  -2   0  18       29.02       47.44     50.89 o 
   0   0  18        4.12       -8.44     16.48 o 
   2   0  18        0.41       22.99     23.62 o 
   4   0  18        1.94       37.57     28.52 o 
  -7   1  18        0.48       42.16     22.61 o 
  -6   1  18        6.23       29.82     19.52 o 
  -5   1  18        0.39       39.07     19.28 o 
  -4   1  18        0.01        0.26     11.88 o 
  -3   1  18        0.59       19.49     12.51 o 
  -2   1  18        1.26       31.17     12.75 o 
  -1   1  18        1.30       -0.08     12.41 o 
   0   1  18        3.44       -6.84     12.72 o 
   1   1  18        3.99       -5.27     17.77 o 
   2   1  18        6.84        1.08     17.27 o 
   3   1  18        2.38      -15.80     17.22 o 
   4   1  18        6.86      -15.05     17.68 o 
   5   1  18        0.00       20.23     19.32 o 
  -6   2  18        0.30        2.81     18.82 o 
  -5   2  18        9.67       -6.78     20.51 o 
  -4   2  18        7.21        3.36     12.81 o 
  -3   2  18        0.14       14.51     12.69 o 
  -2   2  18        0.01       18.31     12.39 o 
  -1   2  18        0.80        9.26     13.65 o 
   0   2  18       20.61       13.89     19.22 o 
   1   2  18        4.87       22.73     14.44 o 
   2   2  18        0.02       14.58     27.83 o 
   3   2  18        9.06        6.23     18.57 o 
   4   2  18        2.33       34.56     20.22 o 
   5   2  18        0.29       17.30     18.98 o 
  -6   3  18        1.21       -0.14     37.48 o 
  -5   3  18        2.02       22.59     36.66 o 
  -4   3  18        2.67       15.87     14.80 o 
  -3   3  18       22.93       53.44     20.27 o 
  -2   3  18        0.35      -13.50     13.50 o 
  -1   3  18        2.50      -12.33     13.52 o 
   0   3  18        1.51        1.07     21.80 o 
   1   3  18        0.15       17.30     14.89 o 
   2   3  18        0.26        5.23     17.99 o 
   3   3  18        1.64       33.31     19.82 o 
   4   3  18        7.45       20.39     19.49 o 
   5   3  18        0.07      -14.54     17.01 o 
  -6   4  18        0.38       -4.15     27.01 o 
  -5   4  18        0.21      -14.14     26.45 o 
  -4   4  18        0.15        3.39     14.42 o 
  -3   4  18        0.31       14.68     14.27 o 
  -2   4  18        0.36       -5.95     14.50 o 
  -1   4  18        4.76       24.26     15.92 o 
   0   4  18       13.93       10.47     14.55 o 
   1   4  18        0.12       21.12     15.00 o 
   2   4  18        1.43        8.29     17.40 o 
   3   4  18        3.86       -7.74     18.49 o 
   4   4  18        0.14       11.70     19.03 o 
  -6   5  18        3.08      -21.80     21.80 o 
  -5   5  18        1.05      -25.26     25.26 o 
  -4   5  18        0.08        2.61     26.00 o 
  -3   5  18       11.58       17.43     19.49 o 
  -2   5  18       11.63       34.19     15.39 o 
  -1   5  18       13.11       45.83     16.55 o 
   0   5  18        6.19       26.72     15.89 o 
   1   5  18        0.00       26.66     15.48 o 
   2   5  18        0.39       26.75     18.75 o 
   3   5  18       22.13       32.50     20.43 o 
   4   5  18        0.01       25.52     19.25 o 
  -6   6  18        0.26       48.50     29.90 o 
  -5   6  18        6.02       35.56     31.85 o 
  -4   6  18       13.94        7.88     14.46 o 
  -3   6  18        5.48       -7.13     18.96 o 
  -2   6  18        0.16        8.53     20.63 o 
  -1   6  18       27.20       52.09     15.89 o 
   0   6  18       16.89       15.21     15.55 o 
   1   6  18        6.16        6.68     14.02 o 
   2   6  18        1.98       51.20     20.38 o 
   3   6  18        2.08        4.52     19.65 o 
   4   6  18        0.38       -0.08     17.99 o 
  -6   7  18        0.75       -4.15     26.26 o 
  -5   7  18        0.05      -11.31     26.39 o 
  -4   7  18        1.93       -1.04     14.01 o 
  -3   7  18        0.46       15.16     14.23 o 
  -2   7  18        0.85        1.46     14.80 o 
  -1   7  18        7.39       18.23     15.13 o 
   0   7  18        0.99       22.32     15.47 o 
   1   7  18        0.19      -13.64     13.64 o 
   2   7  18        0.39      -15.98     17.72 o 
   3   7  18        3.34        0.17     18.79 o 
   4   7  18        5.10       -0.89     19.08 o 
  -5   8  18        0.26       -1.76     28.52 o 
  -4   8  18        0.63        6.34     14.89 o 
  -3   8  18        2.55       14.18     15.56 o 
  -2   8  18        8.26       36.05     15.95 o 
  -1   8  18        6.49       24.10     15.71 o 
   0   8  18        0.54       -1.66     14.58 o 
   1   8  18        4.75       16.33     14.49 o 
   2   8  18        1.34      -12.69     18.05 o 
   3   8  18        0.61       15.82     19.90 o 
   4   8  18        0.06       -9.42     19.30 o 
  -5   9  18        0.04        1.88     26.45 o 
  -4   9  18        1.36       14.65     15.45 o 
  -3   9  18        3.00        5.68     14.87 o 
  -2   9  18       10.29       30.33     15.66 o 
  -1   9  18        0.25       19.53     14.94 o 
   0   9  18        0.00       -2.28     13.71 o 
   1   9  18        1.32        9.28     19.30 o 
   2   9  18        0.79       16.51     20.09 o 
   3   9  18        0.01       -2.35     18.92 o 
  -5  10  18        2.95      -13.63     24.56 o 
  -4  10  18        7.54       33.71     16.62 o 
  -3  10  18        3.02       -6.83     15.36 o 
  -2  10  18        0.02       21.11     16.32 o 
  -1  10  18        2.32       15.76     15.84 o 
   0  10  18        1.79        3.31     14.93 o 
   1  10  18        0.83       23.11     19.92 o 
   2  10  18        0.50       -2.56     18.81 o 
   3  10  18        1.30      -13.43     18.50 o 
  -4  11  18        8.83        2.52     23.09 o 
  -3  11  18        0.01       -7.72     15.40 o 
  -2  11  18        0.41        8.50     15.89 o 
  -1  11  18        2.14       15.04     15.57 o 
   0  11  18        1.82      -10.65     14.76 o 
   1  11  18        3.34      -10.91     19.10 o 
   2  11  18        0.58       12.92     20.14 o 
  -4  12  18        0.29       38.81     27.86 o 
  -3  12  18        1.75      -15.11     15.11 o 
  -2  12  18        3.42       12.96     16.85 o 
  -1  12  18        0.16       -1.23     14.86 o 
   0  12  18        1.52      -14.66     14.66 o 
   1  12  18        1.51        8.98     20.01 o 
   2  12  18        0.97       13.28     19.65 o 
  -3  13  18        0.52        2.50     17.41 o 
  -2  13  18        3.33        6.92     15.95 o 
  -1  13  18        3.20      -15.73     17.88 o 
   0  13  18        0.08        7.80     16.06 o 
   1  13  18        3.94       -7.00     19.74 o 
  -5   0  19        6.20      -26.76     26.76 o 
  -3   0  19        4.79       19.54     27.11 o 
  -1   0  19        3.01        5.97     30.78 o 
   1   0  19        0.00       30.22     26.07 o 
   3   0  19       12.67       11.69     27.20 o 
  -5   1  19        0.00       32.36     21.95 o 
  -4   1  19        1.15       16.46     13.23 o 
  -3   1  19        1.11      -14.55     14.89 o 
  -2   1  19        3.58        9.20     12.70 o 
  -1   1  19        8.19       12.44     14.48 o 
   0   1  19        3.57        2.44     14.33 o 
   1   1  19        2.42      -14.17     17.62 o 
   2   1  19        0.45        4.57     18.50 o 
   3   1  19        0.28       26.95     19.08 o 
  -5   2  19        0.04       13.20     20.31 o 
  -4   2  19        0.52        6.49     18.03 o 
  -3   2  19       11.19       20.17     13.47 o 
  -2   2  19        0.32       13.61     15.57 o 
  -1   2  19        0.41        4.05     14.87 o 
   0   2  19        2.55       -4.43     13.80 o 
   1   2  19        1.46        4.04     20.23 o 
   2   2  19        3.13       15.55     18.88 o 
   3   2  19        1.20       38.13     33.17 o 
  -5   3  19        0.04       -8.98     27.96 o 
  -4   3  19        0.54        4.66     15.00 o 
  -3   3  19        2.12       10.96     18.98 o 
  -2   3  19        1.69        9.05     14.86 o 
  -1   3  19        0.34        8.78     15.12 o 
   0   3  19        0.29       21.55     15.35 o 
   1   3  19        4.91        6.69     18.48 o 
   2   3  19        2.49        3.76     19.10 o 
   3   3  19        5.97       34.78     19.99 o 
  -5   4  19        0.14       -4.27     29.34 o 
  -4   4  19        1.67       27.20     16.22 o 
  -3   4  19        2.96       21.40     16.21 o 
  -2   4  19        3.45       -3.44     14.89 o 
  -1   4  19       12.25       35.79     16.20 o 
   0   4  19        1.22       17.02     15.42 o 
   1   4  19        0.03       14.04     25.76 o 
   2   4  19        2.69        1.26     20.10 o 
   3   4  19        0.03       12.28     19.85 o 
  -5   5  19        1.82       18.16     30.22 o 
  -4   5  19        4.51       12.94     15.62 o 
  -3   5  19        0.06        0.79     14.77 o 
  -2   5  19        0.02        1.79     24.89 o 
  -1   5  19        0.27       -8.11     14.81 o 
   0   5  19        0.07       -3.89     15.44 o 
   1   5  19        0.68       17.91     18.89 o 
   2   5  19        0.11        3.77     17.90 o 
   3   5  19        0.08        3.83     19.73 o 
  -4   6  19        0.75       13.57     15.74 o 
  -3   6  19        1.72        2.80     15.08 o 
  -2   6  19        2.83       17.90     15.55 o 
  -1   6  19        4.42       19.84     15.55 o 
   0   6  19        0.85       -8.37     14.51 o 
   1   6  19        0.06       -4.99     20.32 o 
   2   6  19        0.00       -6.49     18.94 o 
   3   6  19        1.65        2.57     20.75 o 
  -4   7  19        0.58       14.56     15.59 o 
  -3   7  19        5.08       18.57     15.36 o 
  -2   7  19        2.11       19.81     16.64 o 
  -1   7  19        2.31       38.88     16.38 o 
   0   7  19        3.50       46.59     17.26 o 
   1   7  19        0.09       19.58     20.02 o 
   2   7  19        2.51      -12.23     26.89 o 
  -4   8  19        5.21       38.50     21.16 o 
  -3   8  19        1.14       16.66     16.01 o 
  -2   8  19        0.02        4.16     15.74 o 
  -1   8  19        0.14        5.56     19.23 o 
   0   8  19        0.91       20.44     18.53 o 
   1   8  19        0.27        9.09     19.78 o 
   2   8  19        0.49      -17.81     18.43 o 
  -3   9  19        3.13       48.18     17.38 o 
  -2   9  19        0.70       17.47     16.47 o 
  -1   9  19        1.02       16.07     18.23 o 
   0   9  19        0.15      -13.02     17.24 o 
   1   9  19        0.24       -2.27     19.01 o 
  -2  10  19        0.81        0.83     15.84 o 
  -1  10  19        0.16        3.74     16.31 o 
   0  10  19        0.01        5.29     16.73 o 
  -2   0  20        0.03       -0.06     19.30 o 
   0   0  20        0.18       25.13     30.09 o 
  -3   1  20        0.51       17.87     14.80 o 
  -2   1  20        1.07       38.76     16.82 o 
  -1   1  20        1.46       20.98     16.86 o 
   0   1  20        3.74       23.12     16.07 o 
   1   1  20        2.40       -1.12     28.43 o 
  -3   2  20        0.74      -15.67     15.67 o 
  -2   2  20        5.48       20.03     15.95 o 
  -1   2  20        3.76       17.09     15.90 o 
   0   2  20        0.11       -6.49     15.18 o 
   1   2  20        0.19       -9.96     19.05 o 
  -3   3  20        1.05       16.61     16.74 o 
  -2   3  20        2.07       35.16     16.95 o 
  -1   3  20        7.25       16.30     19.50 o 
   0   3  20        0.00       11.68     20.73 o 
   1   3  20        0.02        3.47     18.86 o 
  -3   4  20        0.69       -7.72     15.66 o 
  -2   4  20        2.26        8.08     15.74 o 
  -1   4  20        0.08        2.86     15.38 o 
   0   4  20        0.90       21.52     27.67 o 
   1   4  20        1.34        3.64     19.26 o 
  -2   5  20        3.00       10.01     16.03 o 
  -1   5  20        0.08        6.81     22.99 o 
   0   5  20        1.15       10.90     20.52 o 
  -2   6  20        3.24        5.15     15.74 o 
  -1   6  20        0.32       17.94     17.44 o 
   0   6  20        0.01        9.24     29.78 o 
                                                 
